# Supplementary material for: (Z)-4-(2-Naphthyl­amino)­pent-3-en-2-one
Source: Acta Crystallogr Sect E Struct Rep Online. 2011 Jun 25;67(Pt 7):o1818. doi: 10.1107/S1600536811024494 (PMC3151978; doi:10.1107/S1600536811024494)
Supplement: Supplementary file 1 [file e-67-o1818-sup1.cif]

##############################################################################
#                                                                            #
# This CIF contains the data in a paper accepted for publication in          #
# Acta Crystallographica Section E. It conforms to the requirements of       #
# Notes for Authors for Acta Crystallographica Section E, and has been       #
# peer reviewed under the auspices of the IUCr Commission on Journals.       #
#                                                                            #
# Full details of the Crystallographic Information File format               #
# are given in the paper "The Crystallographic Information File (CIF):       #
# a New Standard Archive File for Crystallography" by S. R. Hall, F. H.      #
# Allen and I. D. Brown [Acta Cryst. (1991), A47, 655-685].                  #
#                                                                            #
# The current version of the core CIF dictionary is obtainable from          #
# ftp://ftp.iucr.org/pub/cif_core.dic.                                       #
#                                                                            #
# Software is freely available for graphical display of the structure(s)     #
# in this CIF. For information consult the CIF software page                 #
# http://www.iucr.org/resources/cif/software.                                #
#                                                                            #
# This file may be used for bona fide research purposes within the           #
# scientific community so long as proper attribution is given to the journal # 
# article from which it was obtained.                                        #
#                                                                            #
##############################################################################
data_global
_audit_creation_method     'ModiCIF v2.00'
_journal_date_recd_electronic     2011-06-20
_journal_date_accepted     2011-06-22
_journal_name_full     'Acta Crystallographica, Section E'
_journal_year     2011
_journal_volume     67
_journal_issue      7
_journal_page_first     o1818
_journal_page_last     o1818
_journal_paper_category     QO
_journal_coeditor_code     NG5187
_publ_contact_author
;
 Prof. Corrado Rizzoli
 Universit\'a degli Studi di Parma
 Dipartimento di Chimica Generale ed Inorganica
 Chimica Analitica, Chimica Fisica
 Viale G. P. Usberti 17/A
 I-43134 Parma
 Italy
;
_publ_contact_author_email     corrado.rizzoli@unipr.it
_publ_contact_author_fax     '[++39]521 905 556'
_publ_contact_author_phone     '[++39]521 905 449'
_publ_section_title
;
(<i>Z</i>)-4-(2-Naphthylamino)pent-3-en-2-one
;
loop_
    _publ_author_name
    _publ_author_address
    'Mohamed Anoir Harrad'
;    Laboratoire de Chimie de Coordination
     Facult\'e des Sciences-Semlalia
     BP 2390
     40001 Marrakech
     Morocco
;
    'Brahim Boualy'
;    Laboratoire de Chimie de Coordination
     Facult\'e des Sciences-Semlalia
     BP 2390
     40001 Marrakech
     Morocco
;
    'Abdelghani Oudahmane'
;    Universit\'e Blaise Pascal, Laboratoire des Mat\`eriaux Inorganiques
     UMR CNRS 6002
     24 Avenue des Landais
     63177 Aubi\'ere
     France
;
    'Daniel Avignant'
;    Universit\'e Blaise Pascal, Laboratoire des Mat\`eriaux Inorganiques
     UMR CNRS 6002
     24 Avenue des Landais
     63177 Aubi\'ere
     France
;
    'Corrado Rizzoli'
;    Dipartimento di Chimica Generale ed Inorganica
     Chimica Analitica, Chimica Fisica
     Universit\'a degli Studi di Parma
     Viale G. P. Usberti 17/A
     I-43124 Parma
     Italy
;
data_I
_chemical_name_systematic
;
(<i>Z</i>)-4-(2-Naphthylamino)pent-3-en-2-one
;
_chemical_name_common     ?
_chemical_formula_moiety     'C15 H15 N O'
_chemical_formula_sum     'C15 H15 N O'
_chemical_formula_iupac     'C15 H15 N O'
_chemical_formula_weight     225.28
_chemical_melting_point     ?
_symmetry_cell_setting     orthorhombic
_symmetry_space_group_name_H-M     'P b c a'
_symmetry_space_group_name_Hall     '-P 2ac 2ab'
loop_
    _symmetry_equiv_pos_as_xyz
    'x,y,z'
    '-x+1/2,-y,z+1/2'
    '-x,y+1/2,-z+1/2'
    'x+1/2,-y+1/2,-z'
    '-x,-y,-z'
    'x-1/2,y,-z-1/2'
    'x,-y-1/2,z-1/2'
    '-x-1/2,y-1/2,z'
_cell_length_a     11.2417(18)
_cell_length_b     8.2532(10)
_cell_length_c     26.570(4)
_cell_angle_alpha     90.00
_cell_angle_beta     90.00
_cell_angle_gamma     90.00
_cell_volume     2465.2(6)
_cell_formula_units_Z     8
_cell_measurement_reflns_used     1094
_cell_measurement_theta_min     3.07
_cell_measurement_theta_max     19.41
_cell_measurement_temperature     296(2)
_exptl_crystal_description     plate
_exptl_crystal_colour     colourless
_exptl_crystal_size_max     0.48
_exptl_crystal_size_mid     0.34
_exptl_crystal_size_min     0.12
_exptl_crystal_density_diffrn     1.214
_exptl_crystal_density_meas     ?
_exptl_crystal_density_method     'not measured'
_exptl_crystal_F_000     960
_exptl_absorpt_coefficient_mu     0.076
_exptl_absorpt_correction_type     multi-scan
_exptl_absorpt_process_details     '(SADABS, Bruker, 2008)'
_exptl_absorpt_correction_T_min     0.660
_exptl_absorpt_correction_T_max     0.746
_exptl_special_details     ?
_diffrn_ambient_temperature     296(2)
_diffrn_radiation_type     MoK\a
_diffrn_radiation_wavelength     0.71073
_diffrn_radiation_source     'fine-focus sealed tube'
_diffrn_radiation_monochromator     graphite
_diffrn_measurement_device     'Bruker APEXII CCD'
_diffrn_measurement_method     '\w and \f'
_diffrn_reflns_number     9535
_diffrn_reflns_av_R_equivalents     0.0566
_diffrn_reflns_av_sigmaI/netI     0.0647
_diffrn_reflns_theta_min     1.53
_diffrn_reflns_theta_max     25.25
_diffrn_reflns_theta_full     25.25
_diffrn_measured_fraction_theta_max     0.997
_diffrn_measured_fraction_theta_full     0.997
_diffrn_reflns_limit_h_min     -13
_diffrn_reflns_limit_h_max     8
_diffrn_reflns_limit_k_min     -9
_diffrn_reflns_limit_k_max     9
_diffrn_reflns_limit_l_min     -31
_diffrn_reflns_limit_l_max     31
_diffrn_standards_number     0
_diffrn_standards_interval_count     ?
_diffrn_standards_interval_time     ?
_diffrn_standards_decay_%     0
_refine_special_details
;
Refinement of <i>F</i>^2^ against ALL reflections. The weighted <i>R</i>-factor
<i>wR</i> and goodness of fit <i>S</i> are based on <i>F</i>^2^, conventional
<i>R</i>-factors <i>R</i> are based on <i>F</i>, with <i>F</i> set to zero for
negative <i>F</i>^2^. The threshold expression of <i>F</i>^2^ >
\s(<i>F</i>^2^) is used only for calculating <i>R</i>-factors(gt) <i>etc</i>.
and is not relevant to the choice of reflections for refinement.
<i>R</i>-factors based on <i>F</i>^2^ are statistically about twice as large
as those based on <i>F</i>, and <i>R</i>- factors based on ALL data will be
even larger.
;
_reflns_number_total     2221
_reflns_number_gt     1179
_reflns_threshold_expression     I>2\s(I)
_refine_ls_structure_factor_coef     Fsqd
_refine_ls_matrix_type     full
_refine_ls_R_factor_all     0.1114
_refine_ls_R_factor_gt     0.0498
_refine_ls_wR_factor_gt     0.1218
_refine_ls_wR_factor_ref     0.1419
_refine_ls_goodness_of_fit_ref     0.935
_refine_ls_restrained_S_all     0.935
_refine_ls_number_reflns     2221
_refine_ls_number_parameters     159
_refine_ls_number_restraints     0
_refine_ls_hydrogen_treatment     mixed
_refine_ls_weighting_scheme     calc
_refine_ls_weighting_details
                 'calc w=1/[\s^2^(Fo^2^)+(0.0749P)^2^] where P=(Fo^2^+2Fc^2^)/3'
_atom_sites_solution_hydrogens     geom
_atom_sites_solution_primary     direct
_atom_sites_solution_secondary     difmap
_refine_ls_shift/su_max     0.000
_refine_ls_shift/su_mean     0.000
_refine_diff_density_max     0.194
_refine_diff_density_min     -0.151
_refine_ls_extinction_method     'SHELXL97 (Sheldrick, 2008)'
_refine_ls_extinction_coef     0.011(2)
loop_
    _atom_type_symbol
    _atom_type_description
    _atom_type_scat_dispersion_real
    _atom_type_scat_dispersion_imag
    _atom_type_scat_source
    'O' 'O' 0.0106 0.0060
                         'International Tables Vol C Tables 4.2.6.8 and 6.1.1.4'
    'N' 'N' 0.0061 0.0033
                         'International Tables Vol C Tables 4.2.6.8 and 6.1.1.4'
    'H' 'H' 0.0000 0.0000
                         'International Tables Vol C Tables 4.2.6.8 and 6.1.1.4'
    'C' 'C' 0.0033 0.0016
                         'International Tables Vol C Tables 4.2.6.8 and 6.1.1.4'
_computing_data_collection     'APEX2 (Bruker, 2008)'
_computing_cell_refinement     'SAINT (Bruker, 2008)'
_computing_data_reduction     'SAINT (Bruker, 2008)'
_computing_structure_solution     'SHELXS97 (Sheldrick, 2008)'
_computing_structure_refinement     'SHELXL97 (Sheldrick, 2008)'
_computing_molecular_graphics
;
<i>ORTEP-3 for Windows</i> (Farrugia, 1997) and <i>SCHAKAL97</i>
(Keller, 1997)
;
_computing_publication_material
;
<i>SHELXL97</i> (Sheldrick, 2008) and <i>PARST95</i> (Nardelli,
1995)'
;
loop_
    _atom_site_type_symbol
    _atom_site_label
    _atom_site_fract_x
    _atom_site_fract_y
    _atom_site_fract_z
    _atom_site_U_iso_or_equiv
    _atom_site_adp_type
    _atom_site_calc_flag
    _atom_site_refinement_flags
    _atom_site_occupancy
    _atom_site_symmetry_multiplicity
    _atom_site_disorder_assembly
    _atom_site_disorder_group
    O O1 0.37331(17) 0.7158(2) 0.48799(6) 0.0702(6) Uani d . 1 1 . .
    N N1 0.3060(2) 0.5679(2) 0.57214(7) 0.0544(6) Uani d . 1 1 . .
    H H1N 0.359(2) 0.602(3) 0.5479(9) 0.081(9) Uiso d . 1 1 . .
    C C1 0.3453(2) 0.5091(3) 0.61903(8) 0.0468(6) Uani d . 1 1 . .
    C C2 0.2893(2) 0.5426(3) 0.66352(8) 0.0526(6) Uani d . 1 1 . .
    H H2 0.2212 0.6066 0.6633 0.063 Uiso calc R 1 1 . .
    C C3 0.3326(2) 0.4819(2) 0.70984(8) 0.0465(6) Uani d . 1 1 . .
    C C4 0.2751(2) 0.5120(3) 0.75613(9) 0.0616(7) Uani d . 1 1 . .
    H H4 0.2051 0.5722 0.7566 0.074 Uiso calc R 1 1 . .
    C C5 0.3207(3) 0.4541(3) 0.80021(9) 0.0713(8) Uani d . 1 1 . .
    H H5 0.2816 0.4749 0.8304 0.086 Uiso calc R 1 1 . .
    C C6 0.4261(3) 0.3634(3) 0.80025(10) 0.0714(8) Uani d . 1 1 . .
    H H6 0.4565 0.3241 0.8304 0.086 Uiso calc R 1 1 . .
    C C7 0.4840(2) 0.3327(3) 0.75657(10) 0.0646(7) Uani d . 1 1 . .
    H H7 0.5540 0.2727 0.7571 0.077 Uiso calc R 1 1 . .
    C C8 0.4395(2) 0.3907(2) 0.71006(8) 0.0489(6) Uani d . 1 1 . .
    C C9 0.4972(2) 0.3633(3) 0.66390(9) 0.0573(7) Uani d . 1 1 . .
    H H9 0.5681 0.3050 0.6635 0.069 Uiso calc R 1 1 . .
    C C10 0.4518(2) 0.4200(2) 0.61962(8) 0.0546(6) Uani d . 1 1 . .
    H H10 0.4917 0.3996 0.5896 0.065 Uiso calc R 1 1 . .
    C C11 0.0924(2) 0.5082(3) 0.58249(9) 0.0661(7) Uani d . 1 1 . .
    H H11A 0.0820 0.5612 0.6143 0.099 Uiso calc R 1 1 . .
    H H11B 0.1095 0.3956 0.5879 0.099 Uiso calc R 1 1 . .
    H H11C 0.0209 0.5183 0.5630 0.099 Uiso calc R 1 1 . .
    C C12 0.1937(2) 0.5854(3) 0.55465(8) 0.0517(6) Uani d . 1 1 . .
    C C13 0.1742(2) 0.6647(3) 0.50990(8) 0.0563(7) Uani d . 1 1 . .
    H H13 0.0958 0.6769 0.4993 0.068 Uiso calc R 1 1 . .
    C C14 0.2644(3) 0.7286(3) 0.47888(9) 0.0574(7) Uani d . 1 1 . .
    C C15 0.2277(3) 0.8137(3) 0.43102(9) 0.0835(9) Uani d . 1 1 . .
    H H15A 0.2948 0.8702 0.4172 0.125 Uiso calc R 1 1 . .
    H H15B 0.1654 0.8897 0.4383 0.125 Uiso calc R 1 1 . .
    H H15C 0.1995 0.7353 0.4071 0.125 Uiso calc R 1 1 . .
loop_
    _atom_site_aniso_label
    _atom_site_aniso_U_11
    _atom_site_aniso_U_22
    _atom_site_aniso_U_33
    _atom_site_aniso_U_12
    _atom_site_aniso_U_13
    _atom_site_aniso_U_23
    O1 0.0617(13) 0.0837(12) 0.0651(11) -0.0036(10) 0.0047(10) 0.0057(9)
    N1 0.0499(14) 0.0651(12) 0.0481(12) -0.0006(11) 0.0026(12) 0.0017(10)
    C1 0.0438(15) 0.0486(12) 0.0481(15) 0.0001(11) 0.0000(11) -0.0053(11)
    C2 0.0497(16) 0.0521(14) 0.0560(15) 0.0084(11) -0.0038(12) -0.0073(11)
    C3 0.0450(15) 0.0457(12) 0.0488(14) -0.0069(11) 0.0007(12) -0.0071(10)
    C4 0.0576(17) 0.0708(15) 0.0563(16) -0.0027(13) 0.0031(14) -0.0120(12)
    C5 0.076(2) 0.0848(19) 0.0529(17) -0.0202(17) 0.0030(16) -0.0073(13)
    C6 0.073(2) 0.0849(18) 0.0559(17) -0.0205(16) -0.0149(16) 0.0106(14)
    C7 0.0530(16) 0.0665(15) 0.0742(18) -0.0044(12) -0.0118(15) 0.0069(13)
    C8 0.0447(15) 0.0463(12) 0.0556(14) -0.0030(11) -0.0065(12) -0.0001(11)
    C9 0.0422(15) 0.0607(14) 0.0690(17) 0.0057(11) 0.0001(13) -0.0026(13)
    C10 0.0479(16) 0.0594(14) 0.0563(15) -0.0002(12) 0.0105(12) -0.0080(12)
    C11 0.0552(17) 0.0758(15) 0.0673(16) -0.0156(14) 0.0013(13) -0.0088(13)
    C12 0.0499(16) 0.0519(13) 0.0532(14) -0.0027(11) -0.0009(13) -0.0139(11)
    C13 0.0505(16) 0.0678(15) 0.0506(14) 0.0000(13) -0.0048(13) -0.0079(12)
    C14 0.072(2) 0.0537(14) 0.0467(14) 0.0015(13) -0.0084(15) -0.0070(11)
    C15 0.110(3) 0.0807(19) 0.0595(16) -0.0019(16) -0.0137(16) 0.0079(13)
loop_
    _geom_bond_atom_site_label_1
    _geom_bond_atom_site_label_2
    _geom_bond_site_symmetry_2
    _geom_bond_distance
    _geom_bond_publ_flag
    O1 C14 . 1.252(3) ?
    N1 C12 . 1.353(3) ?
    N1 C1 . 1.408(3) ?
    N1 H1N . 0.92(3) ?
    C1 C2 . 1.368(3) ?
    C1 C10 . 1.405(3) ?
    C2 C3 . 1.415(3) ?
    C2 H2 . 0.9300 ?
    C3 C4 . 1.412(3) ?
    C3 C8 . 1.418(3) ?
    C4 C5 . 1.365(3) ?
    C4 H4 . 0.9300 ?
    C5 C6 . 1.401(4) ?
    C5 H5 . 0.9300 ?
    C6 C7 . 1.354(3) ?
    C6 H6 . 0.9300 ?
    C7 C8 . 1.416(3) ?
    C7 H7 . 0.9300 ?
    C8 C9 . 1.406(3) ?
    C9 C10 . 1.365(3) ?
    C9 H9 . 0.9300 ?
    C10 H10 . 0.9300 ?
    C11 C12 . 1.500(3) ?
    C11 H11A . 0.9600 ?
    C11 H11B . 0.9600 ?
    C11 H11C . 0.9600 ?
    C12 C13 . 1.375(3) ?
    C13 C14 . 1.410(3) ?
    C13 H13 . 0.9300 ?
    C14 C15 . 1.510(3) ?
    C15 H15A . 0.9600 ?
    C15 H15B . 0.9600 ?
    C15 H15C . 0.9600 ?
loop_
    _geom_angle_atom_site_label_1
    _geom_angle_atom_site_label_2
    _geom_angle_atom_site_label_3
    _geom_angle_site_symmetry_1
    _geom_angle_site_symmetry_3
    _geom_angle
    _geom_angle_publ_flag
    C12 N1 C1 . . 129.3(2) ?
    C12 N1 H1N . . 109.5(16) ?
    C1 N1 H1N . . 121.1(16) ?
    C2 C1 C10 . . 119.2(2) ?
    C2 C1 N1 . . 123.4(2) ?
    C10 C1 N1 . . 117.24(19) ?
    C1 C2 C3 . . 121.4(2) ?
    C1 C2 H2 . . 119.3 ?
    C3 C2 H2 . . 119.3 ?
    C4 C3 C2 . . 122.5(2) ?
    C4 C3 C8 . . 118.6(2) ?
    C2 C3 C8 . . 118.90(19) ?
    C5 C4 C3 . . 120.9(2) ?
    C5 C4 H4 . . 119.5 ?
    C3 C4 H4 . . 119.5 ?
    C4 C5 C6 . . 120.4(2) ?
    C4 C5 H5 . . 119.8 ?
    C6 C5 H5 . . 119.8 ?
    C7 C6 C5 . . 120.3(2) ?
    C7 C6 H6 . . 119.8 ?
    C5 C6 H6 . . 119.8 ?
    C6 C7 C8 . . 121.0(2) ?
    C6 C7 H7 . . 119.5 ?
    C8 C7 H7 . . 119.5 ?
    C9 C8 C7 . . 122.9(2) ?
    C9 C8 C3 . . 118.25(19) ?
    C7 C8 C3 . . 118.8(2) ?
    C10 C9 C8 . . 121.6(2) ?
    C10 C9 H9 . . 119.2 ?
    C8 C9 H9 . . 119.2 ?
    C9 C10 C1 . . 120.5(2) ?
    C9 C10 H10 . . 119.7 ?
    C1 C10 H10 . . 119.7 ?
    C12 C11 H11A . . 109.5 ?
    C12 C11 H11B . . 109.5 ?
    H11A C11 H11B . . 109.5 ?
    C12 C11 H11C . . 109.5 ?
    H11A C11 H11C . . 109.5 ?
    H11B C11 H11C . . 109.5 ?
    N1 C12 C13 . . 119.8(2) ?
    N1 C12 C11 . . 119.6(2) ?
    C13 C12 C11 . . 120.5(2) ?
    C12 C13 C14 . . 124.7(2) ?
    C12 C13 H13 . . 117.7 ?
    C14 C13 H13 . . 117.7 ?
    O1 C14 C13 . . 124.0(2) ?
    O1 C14 C15 . . 118.0(2) ?
    C13 C14 C15 . . 118.0(2) ?
    C14 C15 H15A . . 109.5 ?
    C14 C15 H15B . . 109.5 ?
    H15A C15 H15B . . 109.5 ?
    C14 C15 H15C . . 109.5 ?
    H15A C15 H15C . . 109.5 ?
    H15B C15 H15C . . 109.5 ?
loop_
    _geom_hbond_atom_site_label_D
    _geom_hbond_atom_site_label_H
    _geom_hbond_atom_site_label_A
    _geom_hbond_site_symmetry_A
    _geom_hbond_distance_DH
    _geom_hbond_distance_HA
    _geom_hbond_distance_DA
    _geom_hbond_angle_DHA
    N1 H1N O1 . 0.92(2) 1.85(2) 2.657(2) 144(2)
