# Supplementary material for: (Z)-4-(2-Naphthyl­amino)­pent-3-en-2-one
Source: Acta Crystallogr Sect E Struct Rep Online. 2011 Jun 25;67(Pt 7):o1818. doi: 10.1107/S1600536811024494 (PMC3151978; doi:10.1107/S1600536811024494)
Supplement: Supplementary file 2 [file e-67-o1818-Isup2.hkl]

# 
# h,k,l, Fc-squared, Fo-squared, sigma(Fo-squared) and status flag 
# 
data_I
_shelx_title ' Marrakech7_0ma in Pbca' 
_shelx_refln_list_code          4 
_shelx_F_calc_maximum      150.25 
_exptl_crystal_F_000       960.00 
_reflns_d_resolution_high  0.8332 
 
loop_ 
 _symmetry_equiv_pos_as_xyz 
 'x, y, z' 
 '-x+1/2, -y, z+1/2' 
 '-x, y+1/2, -z+1/2' 
 'x+1/2, -y+1/2, -z' 
 '-x, -y, -z' 
 'x-1/2, y, -z-1/2' 
 'x, -y-1/2, z-1/2' 
 '-x-1/2, y-1/2, z' 
 
_cell_length_a    11.2417 
_cell_length_b     8.2532 
_cell_length_c    26.5699 
_cell_angle_alpha  90.000 
_cell_angle_beta   90.000 
_cell_angle_gamma  90.000 
 
_shelx_F_squared_multiplier     1.000 
 
loop_ 
 _refln_index_h 
 _refln_index_k 
 _refln_index_l 
 _refln_F_squared_calc 
 _refln_F_squared_meas 
 _refln_F_squared_sigma 
 _refln_observed_status 
   4   0   0     2095.66     2118.62     96.35 o 
   6   0   0     1298.66     1165.18     63.19 o 
   8   0   0      922.88     1022.03     63.40 o 
  10   0   0       86.51       66.62     24.45 o 
  12   0   0       38.75       54.15     29.98 o 
   2   1   0     1853.94     1629.31     49.12 o 
   4   1   0      844.34      933.32     34.61 o 
   6   1   0     3196.43     3324.29    106.50 o 
   8   1   0      287.02      281.83     35.03 o 
  10   1   0      319.26      325.19     27.93 o 
  12   1   0       13.16        0.00     17.65 o 
   0   2   0    15929.50    13874.18   1038.00 o 
   2   2   0     4672.92     4656.76     84.98 o 
   4   2   0      204.00      181.02     10.23 o 
   6   2   0      548.30      670.25     28.85 o 
   8   2   0     1973.30     2019.97    104.69 o 
  10   2   0       38.19       43.09     16.65 o 
  12   2   0        2.63       19.16     26.86 o 
   2   3   0     6081.12     5924.11    110.91 o 
   4   3   0     1901.55     1830.76     42.34 o 
   6   3   0       47.49       96.69      9.34 o 
   8   3   0      138.30      121.87     12.05 o 
  10   3   0       36.82       43.79     24.23 o 
  12   3   0       33.52       36.16     30.13 o 
   0   4   0      480.05      489.36     32.67 o 
   2   4   0     6876.98     7388.59    138.20 o 
   4   4   0      754.46      767.40     21.07 o 
   6   4   0       49.01       53.51      8.68 o 
   8   4   0      220.03      208.81     18.92 o 
  10   4   0       37.67       35.17     25.51 o 
  12   4   0        0.16        0.00     25.37 o 
   2   5   0      628.15      695.27     19.33 o 
   4   5   0       93.95       80.91      8.16 o 
   6   5   0      234.32      264.74     21.98 o 
   8   5   0       61.58       44.00     14.49 o 
  10   5   0       83.64       60.52     47.62 o 
   0   6   0      207.23      182.48     23.91 o 
   2   6   0       12.94       11.92      4.73 o 
   4   6   0       12.96       22.23      7.67 o 
   6   6   0      140.84      122.13     17.88 o 
   8   6   0      132.34      140.41     20.62 o 
  10   6   0        0.02        7.05     16.96 o 
   2   7   0        0.17        0.00      7.20 o 
   4   7   0       52.44       37.38      9.62 o 
   6   7   0       35.57       28.85      9.92 o 
   8   7   0       53.93       26.22     16.98 o 
   0   8   0       29.84       25.66     19.96 o 
   2   8   0       50.62       56.48     15.66 o 
   4   8   0       19.70       10.98      9.36 o 
   6   8   0       12.64        7.41     24.44 o 
   2   9   0        0.01        0.00     14.28 o 
   4   9   0        4.79       16.67     14.93 o 
   2   1   1    19565.15    22926.54    455.91 o 
   3   1   1       42.55       41.34      4.94 o 
   4   1   1     2208.59     2216.97     50.09 o 
   5   1   1     1168.69     1151.51     30.24 o 
   6   1   1     3319.80     3492.53     78.65 o 
   7   1   1      120.85      125.25     10.36 o 
   8   1   1      197.20      165.74     18.67 o 
   9   1   1        9.47        0.00      8.33 o 
  10   1   1       13.59       14.97     10.20 o 
  11   1   1      154.45      137.79     16.02 o 
  12   1   1       66.58       49.74     14.51 o 
  13   1   1        4.27       19.99     22.92 o 
   0   2   1    12398.86    11321.44    480.62 o 
   1   2   1     9073.21     8785.27    163.66 o 
   2   2   1    22574.07    25478.91    307.11 o 
   3   2   1      223.61      222.26      5.70 o 
   4   2   1      281.89      277.18      8.48 o 
   5   2   1     1412.79     1572.64     30.62 o 
   6   2   1       36.60       31.58      6.33 o 
   7   2   1      174.83      188.14     10.30 o 
   8   2   1        0.46        0.00      8.21 o 
   9   2   1      303.69      343.78     19.20 o 
  10   2   1       53.94       20.12     11.21 o 
  11   2   1       29.29       33.53     23.70 o 
  12   2   1       64.89       70.97     22.03 o 
  13   2   1        7.74        8.28     21.23 o 
   1   3   1      260.19      257.37      7.47 o 
   2   3   1      924.35      978.46     16.24 o 
   3   3   1     1145.82     1049.31     15.34 o 
   4   3   1     8478.94     9080.91    123.77 o 
   5   3   1      554.89      597.64     14.94 o 
   6   3   1       47.15       46.82      5.38 o 
   7   3   1        7.40        4.66      4.53 o 
   8   3   1        4.08       14.12      6.87 o 
   9   3   1      494.96      492.80     22.73 o 
  10   3   1        0.33        2.41     15.05 o 
  11   3   1        4.48        0.00     16.43 o 
  12   3   1       33.79        2.87     20.28 o 
   0   4   1      742.20      632.54     18.63 o 
   1   4   1      403.22      400.55      9.66 o 
   2   4   1        0.12        0.00      3.93 o 
   3   4   1     1868.15     1805.09     28.52 o 
   4   4   1      499.09      444.56      9.80 o 
   5   4   1        6.36        2.32      3.65 o 
   6   4   1       12.53        9.92      4.58 o 
   7   4   1       75.28       91.78      9.05 o 
   8   4   1       42.54       30.25     12.22 o 
   9   4   1      281.50      335.50     27.99 o 
  10   4   1      179.97      217.76     30.32 o 
  11   4   1       56.09       56.90     20.54 o 
  12   4   1        5.21        1.74     19.30 o 
   1   5   1       17.29       11.38      3.97 o 
   2   5   1        0.41        7.70      3.00 o 
   3   5   1      924.95      911.20     21.57 o 
   4   5   1     1643.38     1635.31     28.77 o 
   5   5   1       16.28       23.95      4.13 o 
   6   5   1        0.21        0.00      5.43 o 
   7   5   1       45.03       34.35      8.01 o 
   8   5   1       31.59       24.18     11.26 o 
   9   5   1       18.67       25.57     11.45 o 
  10   5   1       18.77       10.55     12.14 o 
  11   5   1       25.53       15.08     14.51 o 
   0   6   1      545.80      588.04     25.39 o 
   1   6   1      521.91      473.87     14.37 o 
   2   6   1       83.20       83.86      4.80 o 
   3   6   1        0.80        0.00      3.79 o 
   4   6   1      182.85      187.73     12.24 o 
   5   6   1        2.53        8.78      4.95 o 
   6   6   1      113.56      122.10     10.69 o 
   7   6   1        3.20        0.83      8.88 o 
   8   6   1        1.16        0.00      9.43 o 
   9   6   1        0.01        0.00     10.15 o 
  10   6   1       13.67       14.10     12.51 o 
   1   7   1       93.64       74.68     17.44 o 
   2   7   1       61.48       63.34      6.67 o 
   3   7   1       25.22       24.28      5.84 o 
   4   7   1       23.54       17.75      5.94 o 
   5   7   1       24.19       32.95      6.73 o 
   6   7   1        4.37       10.91      7.44 o 
   7   7   1       73.27       86.86     13.43 o 
   8   7   1        7.98        9.63     11.35 o 
   9   7   1        6.06       25.63     12.76 o 
   0   8   1        0.00        7.66     13.39 o 
   1   8   1       20.05       15.41      8.99 o 
   2   8   1        4.37       14.72      8.14 o 
   3   8   1       40.85       29.38     12.21 o 
   4   8   1        0.08        1.68      6.22 o 
   5   8   1        3.58        0.00      7.54 o 
   6   8   1      124.60      111.71     14.26 o 
   7   8   1       19.78       11.27     11.35 o 
   1   9   1        9.97       33.52     11.75 o 
   2   9   1        7.65        9.12     12.27 o 
   3   9   1       12.29        0.00      9.29 o 
   4   9   1        1.38       20.69      9.28 o 
   5   9   1        0.04        0.00     10.10 o 
   0   0   2        0.51        0.00      0.95 o 
   3   0   2     2605.06     2445.08     75.30 o 
   4   0   2     5228.08     4897.09    146.51 o 
   5   0   2      136.33      171.67     14.20 o 
   6   0   2       28.32       34.51      9.90 o 
   7   0   2     1486.23     1800.31     65.47 o 
   8   0   2      180.53      245.94     21.07 o 
   9   0   2      150.35      135.29     18.78 o 
  10   0   2       29.63       10.64     14.19 o 
  11   0   2        3.70        1.59     19.93 o 
  12   0   2       55.66       23.75     31.12 o 
  13   0   2        7.22        0.00     21.58 o 
   2   1   2     3810.71     3455.01    167.26 o 
   3   1   2     2196.82     2150.87     47.34 o 
   4   1   2     1926.00     1869.96     43.17 o 
   5   1   2        3.99        3.58      5.35 o 
   6   1   2      111.59      107.33     18.80 o 
   7   1   2      158.97      121.27     10.37 o 
   8   1   2        8.19       12.61      8.07 o 
   9   1   2        0.35        3.91      8.56 o 
  10   1   2      186.46      185.92     16.17 o 
  11   1   2        0.05        3.11     11.11 o 
  12   1   2       15.57        0.00     12.55 o 
  13   1   2        1.97       14.95     32.40 o 
   0   2   2    18515.22    17955.71    626.27 o 
   1   2   2    19089.93    20586.54    251.95 o 
   2   2   2    17329.48    18402.48    213.53 o 
   3   2   2      210.57      246.22      6.02 o 
   4   2   2       26.17       30.31      3.80 o 
   5   2   2       31.83       32.15      4.12 o 
   6   2   2       10.88        8.46      4.65 o 
   7   2   2      105.23      100.60      8.15 o 
   8   2   2      100.46      113.71     12.13 o 
   9   2   2       25.78       14.89      9.60 o 
  10   2   2      124.86       96.48     13.71 o 
  11   2   2        3.21        8.49     15.64 o 
  12   2   2        0.00       12.40     30.04 o 
  13   2   2        2.91        0.00     31.01 o 
   1   3   2      934.46      885.16     12.32 o 
   2   3   2       63.55       64.33      3.80 o 
   3   3   2     3022.54     3142.64     38.94 o 
   4   3   2      237.47      284.77      7.33 o 
   5   3   2        8.20        8.92      3.77 o 
   6   3   2      201.38      225.79      9.30 o 
   7   3   2        2.24        8.61      4.57 o 
   8   3   2       72.92       83.72     12.29 o 
   9   3   2       57.21       56.05     13.67 o 
  10   3   2      241.40      202.94     36.81 o 
  11   3   2        7.24        0.00     17.79 o 
  12   3   2        0.30        0.00     18.67 o 
   0   4   2      388.72      419.92     16.22 o 
   1   4   2      154.15      125.99      4.71 o 
   2   4   2     3621.57     3507.03     46.16 o 
   3   4   2      198.43      204.41      6.64 o 
   4   4   2        1.14        0.00      2.82 o 
   5   4   2      339.98      377.92      9.89 o 
   6   4   2      571.56      579.00     15.00 o 
   7   4   2       30.61       31.93      6.62 o 
   8   4   2      219.52      255.80     16.98 o 
   9   4   2        1.38        4.20     35.50 o 
  10   4   2        8.50        1.27     24.12 o 
  11   4   2       24.98       28.97     21.41 o 
  12   4   2        0.47        0.00     41.05 o 
   1   5   2        6.37        4.26      3.15 o 
   2   5   2      299.61      293.21      9.70 o 
   3   5   2      194.04      196.46      9.19 o 
   4   5   2     1222.13     1179.70     27.02 o 
   5   5   2      568.84      554.67     14.94 o 
   6   5   2      100.94      100.08      8.17 o 
   7   5   2       22.15       14.56      7.20 o 
   8   5   2       29.78       20.75     10.78 o 
   9   5   2       55.70       52.91     19.49 o 
  10   5   2       33.49       50.68     14.28 o 
  11   5   2       22.72       11.99     18.36 o 
   0   6   2      737.13      757.52     49.59 o 
   1   6   2       19.65       17.94      6.24 o 
   2   6   2      108.73      106.43      5.33 o 
   3   6   2       20.95       14.52      4.18 o 
   4   6   2      309.82      320.86     11.82 o 
   5   6   2      359.24      362.14     15.09 o 
   6   6   2       53.99       51.00      8.76 o 
   7   6   2       68.72       77.18     11.47 o 
   8   6   2       13.02       19.24     10.39 o 
   9   6   2       34.09       17.02     11.21 o 
  10   6   2       15.61        6.46     11.86 o 
   1   7   2       88.60       97.69      8.61 o 
   2   7   2       17.52       12.44      4.69 o 
   3   7   2       20.44       19.02      5.54 o 
   4   7   2       30.06       17.34      6.03 o 
   5   7   2      149.64      160.23     10.12 o 
   6   7   2       19.78       16.35      7.75 o 
   7   7   2       36.75       27.15     10.60 o 
   8   7   2       74.33       64.99     13.28 o 
   9   7   2        1.61        7.37     11.90 o 
   0   8   2      163.49      185.07     21.31 o 
   1   8   2        2.39        2.62      8.92 o 
   2   8   2       10.68       20.18      9.79 o 
   3   8   2       22.00       26.20      6.47 o 
   4   8   2        0.94        4.82      7.26 o 
   5   8   2       32.83       31.36      8.49 o 
   6   8   2        0.13        0.00     10.25 o 
   7   8   2        3.31        3.43     10.88 o 
   1   9   2        3.17        0.00     10.43 o 
   2   9   2       13.20        1.16     12.81 o 
   3   9   2        6.31        0.00      8.86 o 
   4   9   2        9.34       26.84     11.31 o 
   5   9   2        0.48       10.22     11.18 o 
   1   1   3     4683.45     2241.80    170.33 o 
   2   1   3     5318.05     4961.41    117.63 o 
   3   1   3       31.24       36.77      4.00 o 
   4   1   3      134.63      130.96      8.14 o 
   5   1   3     1619.29     1678.28     40.89 o 
   6   1   3      162.01      173.54     12.09 o 
   7   1   3       23.73       18.39      6.91 o 
   8   1   3      391.59      364.52     17.93 o 
   9   1   3       91.77       87.14     11.80 o 
  10   1   3        9.47       17.37     10.60 o 
  11   1   3        0.14        0.00     10.95 o 
  12   1   3        3.96        0.00     12.13 o 
  13   1   3       12.97       25.56     22.36 o 
   0   2   3    21787.78    22750.87    413.19 o 
   1   2   3      890.45      877.05     12.57 o 
   2   2   3     1009.41      978.95     12.73 o 
   3   2   3      357.44      372.92      7.50 o 
   4   2   3      155.67      183.96      6.77 o 
   5   2   3      109.73      108.14      5.97 o 
   6   2   3      251.25      238.44     12.41 o 
   7   2   3      200.81      218.51     17.43 o 
   8   2   3      483.67      497.84     28.71 o 
   9   2   3       22.38       31.85     10.37 o 
  10   2   3       89.04       76.56     13.89 o 
  11   2   3        3.02        1.41     15.62 o 
  12   2   3       13.42       40.18     19.90 o 
  13   2   3        0.08        0.00     19.69 o 
   1   3   3       74.67       76.48      3.15 o 
   2   3   3       49.89       54.27      3.48 o 
   3   3   3     1066.81     1088.02     14.65 o 
   4   3   3       52.09       40.39      3.47 o 
   5   3   3      343.36      339.22     11.08 o 
   6   3   3       55.36       53.97      5.46 o 
   7   3   3       14.33       11.44      4.76 o 
   8   3   3      254.99      285.12     13.52 o 
   9   3   3        2.59        0.00      7.02 o 
  10   3   3       11.97        9.11     16.63 o 
  11   3   3      137.38      153.26     25.34 o 
  12   3   3        4.22       10.20     19.72 o 
   0   4   3      274.69      199.10      7.04 o 
   1   4   3     1379.35     1318.00     19.75 o 
   2   4   3     1397.82     1424.53     21.18 o 
   3   4   3      252.31      255.83     10.74 o 
   4   4   3      844.97      765.76     14.41 o 
   5   4   3      502.88      498.50     11.65 o 
   6   4   3      178.08      183.54      8.45 o 
   7   4   3       58.24       47.52      8.06 o 
   8   4   3      285.63      314.90     16.34 o 
   9   4   3        1.99        0.00     13.48 o 
  10   4   3       51.57      100.71     20.97 o 
  11   4   3       12.85       17.22     17.15 o 
  12   4   3        0.99        6.72     19.97 o 
   1   5   3      258.45      260.61      6.70 o 
   2   5   3      150.28      163.72      6.04 o 
   3   5   3      286.27      289.85      8.84 o 
   4   5   3       37.21       37.68      4.25 o 
   5   5   3        0.82        0.00      4.16 o 
   6   5   3      104.60      112.86      9.48 o 
   7   5   3       43.37       39.09     10.75 o 
   8   5   3       66.76       66.04     12.90 o 
   9   5   3       55.13       51.11     13.66 o 
  10   5   3       49.32       71.25     15.59 o 
  11   5   3       28.37       48.20     21.13 o 
   0   6   3       34.78       46.16      6.45 o 
   1   6   3        0.39        0.00      2.97 o 
   2   6   3      113.41      127.85      6.22 o 
   3   6   3       63.54       64.37      7.14 o 
   4   6   3        3.89        6.39      4.78 o 
   5   6   3       22.31       11.99      5.32 o 
   6   6   3      159.30      165.05     11.26 o 
   7   6   3      107.93       99.14     12.56 o 
   8   6   3        3.73       12.76     10.06 o 
   9   6   3       31.98       23.62     11.58 o 
  10   6   3       10.26       13.87     14.38 o 
   1   7   3       91.70       85.62      5.56 o 
   2   7   3       68.14       70.71      6.42 o 
   3   7   3      130.42      144.06      8.63 o 
   4   7   3       53.11       41.11      6.68 o 
   5   7   3       31.83       18.82      6.41 o 
   6   7   3       98.00       99.01     10.46 o 
   7   7   3      187.13      196.99     16.28 o 
   8   7   3       10.12        1.27     10.56 o 
   9   7   3        2.03        2.95     11.71 o 
   0   8   3       69.10       72.19     16.63 o 
   1   8   3      157.77      151.79     12.84 o 
   2   8   3       25.37       26.72      7.22 o 
   3   8   3        0.69        7.27      5.98 o 
   4   8   3        1.68        0.00      7.24 o 
   5   8   3       75.77       70.58     12.53 o 
   6   8   3       18.97        0.00     10.29 o 
   7   8   3        2.91        0.79     11.11 o 
   1   9   3        4.70       18.83     12.89 o 
   2   9   3       17.79       14.33     11.25 o 
   3   9   3        8.62       10.68      7.96 o 
   4   9   3        1.36        8.64     10.32 o 
   5   9   3        0.65       12.61     13.04 o 
   2   0   4     4160.03     3402.64    199.83 o 
   3   0   4     3654.87     3575.67    107.77 o 
   4   0   4       21.08       49.67      8.64 o 
   5   0   4      367.59      394.62     21.30 o 
   6   0   4        0.27        0.00      7.16 o 
   7   0   4      493.88      603.68     34.68 o 
   8   0   4      118.67      105.92     15.81 o 
   9   0   4      874.56      856.49     42.37 o 
  10   0   4        2.19        2.81     13.53 o 
  11   0   4       54.47       41.42     18.83 o 
  12   0   4        8.04        5.95     28.29 o 
  13   0   4       36.78       36.40     23.22 o 
   1   1   4       28.98       18.98      3.15 o 
   2   1   4       32.09       29.16      2.23 o 
   3   1   4      549.37      503.73     13.16 o 
   4   1   4      159.66      196.85     12.14 o 
   5   1   4      220.93      189.72     10.58 o 
   6   1   4      588.46      564.17     19.75 o 
   7   1   4       20.41       26.98      7.36 o 
   8   1   4       85.32       65.58      9.80 o 
   9   1   4       13.25       10.65      8.81 o 
  10   1   4      257.79      245.03     17.75 o 
  11   1   4        1.15        3.11     11.01 o 
  12   1   4       46.24       28.35     13.77 o 
  13   1   4        5.60       51.63     22.99 o 
   0   2   4    15266.34    15755.39    318.52 o 
   1   2   4     7050.30     6769.39     88.11 o 
   2   2   4      395.15      398.25      6.14 o 
   3   2   4      258.25      215.97      7.32 o 
   4   2   4     1035.28      997.32     18.96 o 
   5   2   4       28.66       27.74      5.04 o 
   6   2   4       26.88       31.31      5.48 o 
   7   2   4       85.64       98.90      8.45 o 
   8   2   4      116.23      107.96     11.91 o 
   9   2   4       54.14       30.74     10.27 o 
  10   2   4       22.12        0.00     10.10 o 
  11   2   4       40.93       65.71     19.54 o 
  12   2   4        3.17       19.66     19.61 o 
  13   2   4        3.72        4.05     37.37 o 
   1   3   4      105.01      102.47      4.22 o 
   2   3   4     2261.70     2343.24     34.53 o 
   3   3   4      172.86      209.20      4.84 o 
   4   3   4     1202.09     1174.67     17.85 o 
   5   3   4       33.39       21.92      3.66 o 
   6   3   4       33.52       41.43      4.84 o 
   7   3   4      149.15      137.16      9.13 o 
   8   3   4       44.73       42.98      7.48 o 
   9   3   4        0.21        0.00      7.29 o 
  10   3   4        1.73        0.00     14.99 o 
  11   3   4       11.51       12.75     18.10 o 
  12   3   4        0.35        0.00     17.66 o 
   0   4   4      152.66      158.27      8.45 o 
   1   4   4      587.22      634.11     10.66 o 
   2   4   4      288.39      284.62      7.28 o 
   3   4   4      269.49      285.56      9.02 o 
   4   4   4      477.25      507.43     11.12 o 
   5   4   4      121.37      129.62      6.16 o 
   6   4   4       48.14       34.64      5.37 o 
   7   4   4       38.38       29.60      9.12 o 
   8   4   4      213.90      210.28     13.44 o 
   9   4   4        0.48        0.00      9.81 o 
  10   4   4        1.97        2.50     11.56 o 
  11   4   4        0.00        0.00     15.50 o 
  12   4   4       10.14       36.32     20.99 o 
   1   5   4       73.98       73.74      5.28 o 
   2   5   4      212.79      191.21      6.63 o 
   3   5   4        5.83        1.25      3.21 o 
   4   5   4      278.28      285.69     10.36 o 
   5   5   4      184.58      210.62     11.18 o 
   6   5   4       30.73       36.80      7.78 o 
   7   5   4       10.38        8.23      7.30 o 
   8   5   4        8.88       16.07     10.84 o 
   9   5   4       96.88      123.74     19.04 o 
  10   5   4        8.13       12.92     14.17 o 
  11   5   4        0.70        0.00     16.55 o 
   0   6   4      111.42      104.58      8.44 o 
   1   6   4      184.20      166.37      8.78 o 
   2   6   4       38.73       47.28      6.35 o 
   3   6   4      325.69      331.76      9.97 o 
   4   6   4      165.79      173.20      8.96 o 
   5   6   4      131.44      128.71      8.28 o 
   6   6   4       45.44       46.91      8.22 o 
   7   6   4      129.89      130.65     13.33 o 
   8   6   4       55.28       48.30     11.94 o 
   9   6   4       15.21        7.91     11.00 o 
  10   6   4        2.99        0.00     13.23 o 
   1   7   4       45.70       37.62      4.83 o 
   2   7   4       95.27      104.31      6.67 o 
   3   7   4       55.64       56.29      7.14 o 
   4   7   4      112.79      113.38      8.54 o 
   5   7   4        0.46        0.00      6.66 o 
   6   7   4        6.70        3.53      7.23 o 
   7   7   4       24.29       38.85     11.22 o 
   8   7   4       39.56       44.66     12.41 o 
   9   7   4        0.26       12.43     12.83 o 
   0   8   4        4.45        0.00     12.36 o 
   1   8   4       22.19       13.51      8.39 o 
   2   8   4       26.65       36.75      6.18 o 
   3   8   4        3.38        8.21      6.69 o 
   4   8   4       38.77       45.81      9.25 o 
   5   8   4        5.41        2.34      7.95 o 
   6   8   4       74.19       62.74     10.53 o 
   7   8   4       86.47       91.51     14.52 o 
   1   9   4        2.54        0.00     12.81 o 
   2   9   4       27.96        7.63     11.58 o 
   3   9   4        0.00        2.86      7.75 o 
   4   9   4        0.08        0.00      9.35 o 
   5   9   4        7.29       22.74     18.61 o 
   1   1   5       71.07       72.61      4.14 o 
   2   1   5     1790.52     1758.24     24.53 o 
   3   1   5      992.59      998.49     18.32 o 
   4   1   5       24.86       16.45      4.21 o 
   5   1   5     1285.77     1352.68     34.65 o 
   6   1   5        0.46        0.00      5.76 o 
   7   1   5        0.00        0.61      8.97 o 
   8   1   5        0.31        4.57      7.43 o 
   9   1   5      166.62      132.45     13.14 o 
  10   1   5        3.99       15.71     10.73 o 
  11   1   5        5.93        3.96     11.51 o 
  12   1   5        0.92        0.61     12.73 o 
  13   1   5        8.99       16.26     36.11 o 
   0   2   5     5142.80     5017.64     93.30 o 
   1   2   5     3791.85     3764.96     45.83 o 
   2   2   5     1100.60     1135.41     15.66 o 
   3   2   5      168.27      164.93      5.56 o 
   4   2   5      262.26      237.49      6.75 o 
   5   2   5        1.17        0.00      4.04 o 
   6   2   5      243.23      243.36     11.04 o 
   7   2   5        1.57        2.31      6.83 o 
   8   2   5      139.65      122.01     12.02 o 
   9   2   5       16.44       28.85     10.18 o 
  10   2   5       74.15       47.44     12.57 o 
  11   2   5        0.09        0.00     15.40 o 
  12   2   5        1.81        2.93     17.71 o 
  13   2   5        9.38       11.60     31.33 o 
   1   3   5      157.41      169.38      5.72 o 
   2   3   5        0.43        0.00      1.86 o 
   3   3   5        3.74        9.14      2.76 o 
   4   3   5      680.11      727.12     12.97 o 
   5   3   5       10.70        9.20      3.27 o 
   6   3   5       14.70        8.66      3.61 o 
   7   3   5      216.57      254.49     10.66 o 
   8   3   5       47.26       65.73      8.41 o 
   9   3   5       33.28       24.38      9.59 o 
  10   3   5        0.82        3.34     15.44 o 
  11   3   5      104.01      153.79     25.15 o 
  12   3   5        3.86       10.84     20.03 o 
   0   4   5      996.46      962.30     26.45 o 
   1   4   5     2178.48     2134.13     28.50 o 
   2   4   5       40.78       25.35      3.98 o 
   3   4   5       11.81       11.05      2.98 o 
   4   4   5       19.65       23.37      3.63 o 
   5   4   5       71.39       72.13      6.52 o 
   6   4   5       55.96       56.59      6.51 o 
   7   4   5        2.76        3.24      6.04 o 
   8   4   5       14.51        8.42      6.99 o 
   9   4   5        1.09        0.00     12.09 o 
  10   4   5       12.93       13.75     12.07 o 
  11   4   5       12.60        0.00     18.20 o 
  12   4   5        8.10       27.83     20.93 o 
   1   5   5      122.20       95.09      6.73 o 
   2   5   5      107.23      121.90      5.89 o 
   3   5   5       79.92       80.64      7.38 o 
   4   5   5        1.40        1.98      3.54 o 
   5   5   5       99.26       90.30      8.07 o 
   6   5   5      118.01      120.71     20.23 o 
   7   5   5        0.03       12.25      8.72 o 
   8   5   5        4.71       12.05     10.04 o 
   9   5   5       33.30       17.06     15.15 o 
  10   5   5        0.50       14.22     16.28 o 
  11   5   5        4.29        0.00     16.47 o 
   0   6   5      137.30      120.69     10.37 o 
   1   6   5      118.91      126.18      5.10 o 
   2   6   5        0.36        0.00      3.41 o 
   3   6   5       12.84        3.17      4.28 o 
   4   6   5        2.39        4.23      4.67 o 
   5   6   5       62.75       66.49      8.21 o 
   6   6   5       91.31       88.44     10.60 o 
   7   6   5       15.77       37.70     10.55 o 
   8   6   5       43.78       40.78     11.61 o 
   9   6   5       15.21        7.71     13.24 o 
  10   6   5       10.68        1.46     13.73 o 
   1   7   5        2.42        3.95      3.63 o 
   2   7   5        7.41       10.35      5.24 o 
   3   7   5       51.85       54.23      6.77 o 
   4   7   5        4.13        2.97      6.08 o 
   5   7   5       21.51       32.52      7.93 o 
   6   7   5       86.97       81.75     12.20 o 
   7   7   5        4.68        8.35     10.06 o 
   8   7   5        7.68       23.99     11.80 o 
   9   7   5        4.11       29.64     15.11 o 
   0   8   5       30.62       23.30     13.39 o 
   1   8   5        7.86        4.86      8.43 o 
   2   8   5        4.22        3.05      6.18 o 
   3   8   5        1.07        0.00      6.92 o 
   4   8   5        0.16       14.81      7.70 o 
   5   8   5       13.49        2.12      8.87 o 
   6   8   5       37.70       40.52      9.95 o 
   7   8   5       16.59       11.67     11.57 o 
   1   9   5       78.12       79.03     14.70 o 
   2   9   5        2.57        1.09     18.82 o 
   3   9   5        7.56       14.69      8.36 o 
   4   9   5        0.39        5.77      9.89 o 
   5   9   5        1.37        7.68     13.09 o 
   0   0   6      922.97      756.60     20.44 o 
   1   0   6     3269.65     3209.19     59.49 o 
   2   0   6      126.53      120.98      9.47 o 
   3   0   6      317.46      256.30     15.12 o 
   4   0   6     1069.25     1135.72     41.65 o 
   5   0   6      571.99      584.35     64.62 o 
   6   0   6      208.66      217.57     17.42 o 
   7   0   6      378.25      454.40     72.04 o 
   8   0   6      326.77      216.20     43.54 o 
   9   0   6      461.64      470.34     31.73 o 
  10   0   6       21.43        0.00     14.08 o 
  11   0   6        2.29        5.09     16.42 o 
  12   0   6        1.94        0.00     17.49 o 
  13   0   6        4.69        0.00     20.39 o 
   1   1   6      126.39      106.35      3.37 o 
   2   1   6      453.30      504.88      9.76 o 
   3   1   6     1198.46     1221.31     21.88 o 
   4   1   6       46.97       61.63      4.74 o 
   5   1   6        0.56        0.00      5.07 o 
   6   1   6       44.22       60.70      8.14 o 
   7   1   6       21.38        6.62      7.00 o 
   8   1   6       35.61       15.96      8.27 o 
   9   1   6        2.63        7.78      8.86 o 
  10   1   6      354.24      350.62     20.97 o 
  11   1   6        4.41        0.00     12.47 o 
  12   1   6       10.24       21.58     13.52 o 
  13   1   6        0.07        7.81     22.13 o 
   0   2   6    12283.09    12428.14    224.16 o 
   1   2   6      661.03      614.10     10.05 o 
   2   2   6      280.93      257.45      5.94 o 
   3   2   6      263.44      223.98      5.75 o 
   4   2   6     1409.01     1323.49     22.52 o 
   5   2   6       56.20       66.99      5.06 o 
   6   2   6      103.22      101.54     12.28 o 
   7   2   6       78.09       82.22     10.29 o 
   8   2   6       13.42        0.00      7.40 o 
   9   2   6        5.63        4.10      9.23 o 
  10   2   6        0.28        4.17     10.52 o 
  11   2   6        7.07        6.79     16.63 o 
  12   2   6        6.76       14.45     18.85 o 
   1   3   6      426.06      393.23      9.37 o 
   2   3   6      929.30      950.47     13.86 o 
   3   3   6        1.22        1.28      2.62 o 
   4   3   6      357.08      370.65      8.75 o 
   5   3   6        6.87       10.69      3.14 o 
   6   3   6       90.94      105.60      5.89 o 
   7   3   6        2.96        0.06      4.08 o 
   8   3   6        1.93        0.00      4.87 o 
   9   3   6       15.18        0.00     13.74 o 
  10   3   6       24.18       22.63     20.11 o 
  11   3   6       12.76       41.99     20.42 o 
  12   3   6        0.25        0.00     17.83 o 
   0   4   6      103.84      106.16      9.92 o 
   1   4   6      958.85      922.98     19.39 o 
   2   4   6      332.07      301.46      8.43 o 
   3   4   6      192.15      199.89      6.47 o 
   4   4   6        3.68        0.00      3.36 o 
   5   4   6       18.15       12.04      3.53 o 
   6   4   6        0.11        4.52      4.80 o 
   7   4   6        0.11        0.00      9.01 o 
   8   4   6        0.09        0.00      8.85 o 
   9   4   6        3.92       12.14     16.36 o 
  10   4   6       24.39       45.03     18.12 o 
  11   4   6        1.34        1.69     17.89 o 
  12   4   6       78.24       64.89     27.33 o 
   1   5   6       18.75       16.89      3.41 o 
   2   5   6      241.06      246.03      9.45 o 
   3   5   6       14.64       11.10      3.75 o 
   4   5   6        8.44        9.05      3.70 o 
   5   5   6        3.04        0.00      5.57 o 
   6   5   6        0.00        0.00      6.32 o 
   7   5   6        3.44        0.00      8.32 o 
   8   5   6       20.60       17.29     12.12 o 
   9   5   6       28.79       22.72     12.34 o 
  10   5   6        2.20        5.27     15.55 o 
  11   5   6        0.48       19.84     18.97 o 
   0   6   6       28.16       19.23      7.15 o 
   1   6   6       54.09       49.54      4.37 o 
   2   6   6        1.48        0.00      3.68 o 
   3   6   6        2.01        0.49      4.52 o 
   4   6   6       21.05       30.97      5.54 o 
   5   6   6        0.21        0.00      5.86 o 
   6   6   6      149.85      166.24     11.52 o 
   7   6   6        1.50        0.00      8.56 o 
   8   6   6      169.89      184.13     30.92 o 
   9   6   6       18.77       38.93     17.40 o 
  10   6   6        3.39       21.58     34.09 o 
   1   7   6        5.48        1.25      4.47 o 
   2   7   6        2.21       11.70      5.62 o 
   3   7   6       11.96        8.96      5.59 o 
   4   7   6       25.34       18.68     12.90 o 
   5   7   6       14.27        0.19      7.29 o 
   6   7   6        8.92        6.95      7.82 o 
   7   7   6       88.52       82.28     12.97 o 
   8   7   6       13.63       31.74     11.88 o 
   9   7   6        1.32        0.00     15.30 o 
   0   8   6       13.41       12.97      7.11 o 
   1   8   6        3.28        0.63      6.08 o 
   2   8   6        8.37        1.43      8.90 o 
   3   8   6       21.95       18.02      7.57 o 
   4   8   6       74.29       62.28     11.75 o 
   5   8   6       16.74       13.82      8.91 o 
   6   8   6       16.84       23.99     10.62 o 
   7   8   6       15.43       16.14     15.61 o 
   1   9   6        6.80        0.00     12.60 o 
   2   9   6        0.90        0.00     11.57 o 
   3   9   6        4.43       10.07     12.71 o 
   4   9   6        0.15        0.00      9.90 o 
   5   9   6        0.89        0.00     10.34 o 
   1   1   7     1988.68     1904.09     31.43 o 
   2   1   7       80.99       78.39      3.64 o 
   3   1   7      314.10      332.45     10.13 o 
   4   1   7      202.22      196.78      6.42 o 
   5   1   7      147.20      148.20      8.42 o 
   6   1   7      105.30      131.14     10.24 o 
   7   1   7        4.05        0.00      6.81 o 
   8   1   7      254.15      273.58     16.28 o 
   9   1   7      295.34      267.30     17.46 o 
  10   1   7       51.11       48.77     12.87 o 
  11   1   7        0.63        1.50     11.96 o 
  12   1   7       21.70       26.90     14.14 o 
  13   1   7        2.69       18.04     25.22 o 
   0   2   7       64.25       52.42      4.64 o 
   1   2   7      559.78      568.89     10.24 o 
   2   2   7       91.40      104.96      4.20 o 
   3   2   7        6.68        2.94      3.53 o 
   4   2   7      158.63      160.13      6.10 o 
   5   2   7        4.15        2.29      3.72 o 
   6   2   7      124.11      133.66      6.91 o 
   7   2   7      210.29      229.54     14.04 o 
   8   2   7      121.89      120.90     12.28 o 
   9   2   7       83.91       80.85     12.35 o 
  10   2   7        0.22       11.77     11.27 o 
  11   2   7       67.70       56.73     19.97 o 
  12   2   7       50.54       51.57     21.73 o 
   1   3   7        0.12        0.00      2.24 o 
   2   3   7      172.06      170.80      4.63 o 
   3   3   7      551.98      599.38     11.50 o 
   4   3   7       94.42       91.60      5.67 o 
   5   3   7       21.45       20.93      3.97 o 
   6   3   7       22.14       20.64      4.17 o 
   7   3   7      342.27      350.43     11.52 o 
   8   3   7        6.67       12.28      6.30 o 
   9   3   7        2.87        5.78      9.68 o 
  10   3   7        2.80        7.62     15.63 o 
  11   3   7        1.31        7.21     17.77 o 
  12   3   7       78.11       67.45     23.52 o 
   0   4   7      230.16      243.12     14.79 o 
   1   4   7     3208.40     3135.97     50.23 o 
   2   4   7        5.19       10.21      2.70 o 
   3   4   7      210.50      224.82      6.48 o 
   4   4   7        5.45        2.89      3.58 o 
   5   4   7       68.35       73.91      7.07 o 
   6   4   7      146.76      167.00      8.66 o 
   7   4   7       40.47       38.34      9.74 o 
   8   4   7        8.26        0.00      9.00 o 
   9   4   7       50.93       76.84     13.75 o 
  10   4   7        0.06        0.00     15.79 o 
  11   4   7       17.20        0.00     37.97 o 
   1   5   7      209.46      201.96      8.21 o 
   2   5   7      104.85      113.67      6.01 o 
   3   5   7        0.03        1.58      3.54 o 
   4   5   7       46.59       52.51      5.92 o 
   5   5   7      264.23      274.48     15.86 o 
   6   5   7       70.05       62.63     10.77 o 
   7   5   7       22.09       16.59      9.86 o 
   8   5   7        6.28        2.75     10.05 o 
   9   5   7       26.79       15.75     15.51 o 
  10   5   7       24.07       14.29     17.95 o 
  11   5   7       30.25        9.75     20.38 o 
   0   6   7       32.84       38.43      8.31 o 
   1   6   7      178.23      193.54     10.34 o 
   2   6   7      234.56      233.11     10.94 o 
   3   6   7       21.51       15.36      5.13 o 
   4   6   7       69.79       80.22      7.12 o 
   5   6   7       17.80       15.40      6.94 o 
   6   6   7        0.00        0.00      6.88 o 
   7   6   7       70.20       75.00     11.46 o 
   8   6   7        1.82        3.56     11.11 o 
   9   6   7       41.03       35.61     17.87 o 
  10   6   7       29.23       17.74     17.08 o 
   1   7   7        1.99        0.00      5.30 o 
   2   7   7        9.79        0.24      5.31 o 
   3   7   7       82.58       88.75     10.14 o 
   4   7   7       89.70      114.09     13.86 o 
   5   7   7        3.60       10.29      7.98 o 
   6   7   7        5.98        3.49      8.73 o 
   7   7   7        2.81        3.81     10.34 o 
   8   7   7       11.34       18.21     13.38 o 
   9   7   7       24.63       38.84     15.90 o 
   0   8   7        1.95        0.00      7.69 o 
   1   8   7       25.78       28.37      9.74 o 
   2   8   7        6.57       11.89      8.32 o 
   3   8   7       55.60       47.25      8.74 o 
   4   8   7        4.05        5.06      8.05 o 
   5   8   7       75.69       84.77     16.44 o 
   6   8   7        6.22       13.98      9.98 o 
   7   8   7       48.79       54.98     17.54 o 
   1   9   7        0.10       13.30      7.53 o 
   2   9   7        8.21        9.35     10.49 o 
   3   9   7       35.13       39.90     13.15 o 
   4   9   7       51.16       31.80     18.91 o 
   0   0   8      386.69      343.98     19.01 o 
   1   0   8      416.81      374.21     10.00 o 
   2   0   8     2066.74     2131.08     46.72 o 
   3   0   8     4933.38     4988.42    149.70 o 
   4   0   8      209.18      219.58     24.84 o 
   5   0   8       15.23       11.31     10.07 o 
   6   0   8       36.45       58.27     11.87 o 
   7   0   8      160.90      159.14     17.58 o 
   8   0   8     1342.27     1288.96     65.43 o 
   9   0   8       38.10       16.12     13.97 o 
  10   0   8      598.95      564.77     37.52 o 
  11   0   8      163.90      153.62     24.25 o 
  12   0   8        4.05        0.00     18.35 o 
  13   0   8        0.01        3.82     21.56 o 
   1   1   8     2302.77     2182.29     33.64 o 
   2   1   8     1197.82     1307.95     21.89 o 
   3   1   8      603.92      646.63     16.81 o 
   4   1   8        2.78        0.00      2.98 o 
   5   1   8      439.63      429.51     10.80 o 
   6   1   8      179.96      211.65     10.81 o 
   7   1   8      119.99      149.01     15.20 o 
   8   1   8      209.44      238.04     15.54 o 
   9   1   8      152.20      157.53     15.46 o 
  10   1   8       21.03       51.72     12.65 o 
  11   1   8       15.24        0.00     11.99 o 
  12   1   8       48.47       23.94     23.84 o 
   0   2   8     4724.28     4719.15     88.46 o 
   1   2   8      151.76      131.31      4.98 o 
   2   2   8      113.98      135.69      4.81 o 
   3   2   8     1604.98     1678.75     27.76 o 
   4   2   8      511.58      457.71     10.89 o 
   5   2   8      143.19      157.48      6.92 o 
   6   2   8      314.36      320.80     16.38 o 
   7   2   8      238.25      228.36     13.18 o 
   8   2   8       36.11       52.04     14.70 o 
   9   2   8       29.08       32.99     10.96 o 
  10   2   8      278.19      334.17     21.11 o 
  11   2   8       73.47       59.05     20.42 o 
  12   2   8        0.42       29.02     20.82 o 
   1   3   8      326.59      357.86      8.15 o 
   2   3   8      110.98      113.77      5.59 o 
   3   3   8        9.54        5.71      3.36 o 
   4   3   8       20.12       14.72      3.96 o 
   5   3   8      158.52      181.82      7.67 o 
   6   3   8        3.01        7.48      3.80 o 
   7   3   8      140.98      142.02      8.97 o 
   8   3   8        0.03        0.00      8.08 o 
   9   3   8        3.13        5.96      9.75 o 
  10   3   8      128.90      126.32     22.11 o 
  11   3   8      144.06      166.38     31.74 o 
  12   3   8        0.65        0.00     18.78 o 
   0   4   8     1528.66     1415.92     36.59 o 
   1   4   8      879.76      760.29     22.96 o 
   2   4   8      242.56      242.45      8.92 o 
   3   4   8       36.61       36.60      3.20 o 
   4   4   8       11.11        6.18      4.33 o 
   5   4   8      223.29      215.25     12.93 o 
   6   4   8       38.46       36.02      7.77 o 
   7   4   8        4.24        4.50      6.11 o 
   8   4   8       41.10       63.66     14.52 o 
   9   4   8        7.01       18.88     21.96 o 
  10   4   8       19.02       25.89     18.69 o 
  11   4   8        5.83       25.00     21.23 o 
   1   5   8      245.52      251.16     11.17 o 
   2   5   8      129.32      147.49      7.27 o 
   3   5   8       98.34       79.43      8.78 o 
   4   5   8      245.49      276.21     15.45 o 
   5   5   8       67.98       78.94     12.53 o 
   6   5   8       57.77       89.21     13.69 o 
   7   5   8        3.74       21.72      9.99 o 
   8   5   8       56.63       59.57     12.80 o 
   9   5   8        2.67        0.00     13.05 o 
  10   5   8        0.06        0.00     20.68 o 
  11   5   8       13.94        3.64     19.95 o 
   0   6   8      283.83      310.02     25.27 o 
   1   6   8       17.50       11.97      4.36 o 
   2   6   8      257.02      275.22      9.63 o 
   3   6   8       12.24       12.03      5.06 o 
   4   6   8        1.08        4.29      5.85 o 
   5   6   8      236.77      235.88     20.97 o 
   6   6   8      338.64      352.56     16.47 o 
   7   6   8        0.23        1.36     10.05 o 
   8   6   8       22.85       13.87     11.69 o 
   9   6   8       13.57       12.81     16.03 o 
  10   6   8       22.21       10.82     18.21 o 
   1   7   8        5.57        8.32      6.06 o 
   2   7   8        2.32        0.00      5.87 o 
   3   7   8       59.32       73.31      8.81 o 
   4   7   8        1.20        0.00      9.40 o 
   5   7   8       42.85       38.89     10.15 o 
   6   7   8        7.93        3.80      8.81 o 
   7   7   8        1.54        4.75     12.07 o 
   8   7   8        0.35        5.31     13.18 o 
   0   8   8       15.49       22.08      9.18 o 
   1   8   8       67.13       71.45     10.52 o 
   2   8   8      307.34      294.50     17.12 o 
   3   8   8        0.09        0.00      9.75 o 
   4   8   8        1.15        1.02      8.64 o 
   5   8   8        0.00        0.89      9.10 o 
   6   8   8        7.59        0.00      9.63 o 
   7   8   8        3.15       23.27     16.05 o 
   1   9   8        2.44        9.48      9.10 o 
   2   9   8       15.74       19.58     14.53 o 
   3   9   8       55.23       76.93     17.99 o 
   4   9   8        9.37       11.51     12.48 o 
   1   1   9      422.62      412.50      8.59 o 
   2   1   9      787.24      839.76     14.29 o 
   3   1   9       52.40       58.56      5.60 o 
   4   1   9     1217.58     1297.94     29.67 o 
   5   1   9      663.90      675.33     16.78 o 
   6   1   9       98.65       96.30      7.89 o 
   7   1   9       78.09       84.93      7.94 o 
   8   1   9      109.08      122.70     12.73 o 
   9   1   9      719.97      711.05     28.56 o 
  10   1   9      328.23      382.75     22.60 o 
  11   1   9       38.49       40.14     13.54 o 
  12   1   9        9.87       23.71     16.91 o 
   0   2   9        0.00        0.00      4.02 o 
   1   2   9      288.36      314.12      8.90 o 
   2   2   9        9.36        8.36      2.80 o 
   3   2   9        0.45        0.24      2.79 o 
   4   2   9      737.27      742.44     17.83 o 
   5   2   9      417.27      344.17     11.76 o 
   6   2   9       68.48       58.55      5.69 o 
   7   2   9      232.03      234.46     10.97 o 
   8   2   9      280.48      301.77     18.52 o 
   9   2   9      167.13      156.64     15.40 o 
  10   2   9       39.14       23.17     12.13 o 
  11   2   9        2.50       21.86     17.68 o 
  12   2   9       17.75        5.82     20.06 o 
   1   3   9     1077.36     1103.96     18.08 o 
   2   3   9     1138.51     1104.50     17.31 o 
   3   3   9       11.98       11.11      3.21 o 
   4   3   9      338.30      344.38     12.77 o 
   5   3   9      330.54      300.77     12.64 o 
   6   3   9       34.84       32.04      4.36 o 
   7   3   9      537.61      558.79     15.54 o 
   8   3   9      219.36      238.24     14.80 o 
   9   3   9      138.59      165.65     21.55 o 
  10   3   9        0.45        0.00     33.60 o 
  11   3   9       91.32      115.82     32.04 o 
  12   3   9       57.25       56.77     24.33 o 
   0   4   9     1186.48     1222.77     29.05 o 
   1   4   9     4581.76     4584.41     67.02 o 
   2   4   9       93.48       92.07      4.89 o 
   3   4   9       72.89       66.11      5.20 o 
   4   4   9       62.17       52.78      5.84 o 
   5   4   9       68.21       55.46      6.84 o 
   6   4   9        1.03        2.73     15.53 o 
   7   4   9      237.77      192.71     26.98 o 
   8   4   9      223.59      235.70     17.63 o 
   9   4   9       40.11       16.59     20.01 o 
  10   4   9        2.02        0.00     16.22 o 
  11   4   9       32.43       23.88     26.66 o 
   1   5   9        3.03        1.62      3.76 o 
   2   5   9       77.85       91.98      5.80 o 
   3   5   9      145.66      148.72      6.63 o 
   4   5   9       32.80       49.77      9.87 o 
   5   5   9       59.56       84.02     12.98 o 
   6   5   9       72.18       69.82     11.66 o 
   7   5   9      576.34      630.32     27.94 o 
   8   5   9       90.47       95.03     14.06 o 
   9   5   9        3.13        0.00     14.90 o 
  10   5   9        0.56        0.00     17.86 o 
  11   5   9        9.11       26.35     20.16 o 
   0   6   9      271.02      274.43     28.48 o 
   1   6   9        0.01        0.00      4.87 o 
   2   6   9       20.77       23.66      5.24 o 
   3   6   9       64.94       78.09      6.88 o 
   4   6   9        0.00        0.00      6.27 o 
   5   6   9        0.43        5.23      8.77 o 
   6   6   9      151.30      134.41     18.96 o 
   7   6   9       28.85       30.89     14.89 o 
   8   6   9        0.73        0.00     12.74 o 
   9   6   9       21.46       53.18     21.27 o 
  10   6   9        0.39        0.00     17.29 o 
   1   7   9       96.32       96.54      8.80 o 
   2   7   9       54.89       67.49     14.61 o 
   3   7   9      110.49      107.71     10.39 o 
   4   7   9       39.56       54.46      9.18 o 
   5   7   9        4.71        0.00      8.35 o 
   6   7   9        1.90        1.00      8.89 o 
   7   7   9        1.82        7.25     12.17 o 
   8   7   9       17.80        5.06     14.03 o 
   0   8   9      127.18      129.24     16.38 o 
   1   8   9        2.35        8.02      6.63 o 
   2   8   9      142.17      142.62     13.77 o 
   3   8   9       29.21       29.09     10.22 o 
   4   8   9        0.53        6.86      8.80 o 
   5   8   9        7.29        2.56      9.78 o 
   6   8   9        1.65        2.46     13.42 o 
   1   9   9       67.98       75.98     17.13 o 
   2   9   9        0.21       10.78     14.38 o 
   3   9   9       74.93       63.41     18.70 o 
   4   9   9       12.51        0.16     17.33 o 
   0   0  10     2767.07     2451.84     61.15 o 
   1   0  10     1034.77      975.05     21.54 o 
   2   0  10      570.04      580.43     16.58 o 
   3   0  10     1160.60     1276.38     31.27 o 
   4   0  10     9311.24    10134.16    297.50 o 
   5   0  10       47.45       64.03     17.25 o 
   6   0  10       69.34       70.58     13.05 o 
   7   0  10      700.06      697.90     35.60 o 
   8   0  10      418.45      435.17     29.64 o 
   9   0  10      107.13      100.28     32.75 o 
  10   0  10      542.14      574.83     39.19 o 
  11   0  10      532.28      579.48     41.26 o 
  12   0  10       75.83       73.69     23.76 o 
   1   1  10      759.51      798.29     13.17 o 
   2   1  10      162.97      161.49      5.17 o 
   3   1  10     3126.34     3183.00     49.04 o 
   4   1  10      192.55      276.36     13.42 o 
   5   1  10        1.66       11.63      5.14 o 
   6   1  10      235.30      193.36      9.77 o 
   7   1  10      275.60      279.25     12.57 o 
   8   1  10        0.00        0.00      6.12 o 
   9   1  10        7.20       12.55     10.00 o 
  10   1  10      309.62      289.70     20.35 o 
  11   1  10       79.88       95.96     16.37 o 
  12   1  10       29.27        9.27     29.83 o 
   0   2  10       85.65       91.14      7.08 o 
   1   2  10       11.01        8.34      2.63 o 
   2   2  10     1735.93     1857.08     28.97 o 
   3   2  10      601.48      553.42     12.14 o 
   4   2  10      104.28      115.90      7.92 o 
   5   2  10      329.81      294.30     13.54 o 
   6   2  10      297.59      286.19     12.77 o 
   7   2  10        8.96        5.02      6.67 o 
   8   2  10       63.98       74.11     10.81 o 
   9   2  10      598.64      573.93     28.60 o 
  10   2  10       22.25       21.34     14.08 o 
  11   2  10      126.10      131.40     24.29 o 
  12   2  10      101.91      117.77     26.24 o 
   1   3  10      175.46      137.38      5.90 o 
   2   3  10     1334.81     1418.17     22.43 o 
   3   3  10        1.00        0.00      2.97 o 
   4   3  10      130.89      146.37      7.23 o 
   5   3  10       54.53       58.41      6.59 o 
   6   3  10        5.90        6.36      4.47 o 
   7   3  10      308.27      360.09     11.58 o 
   8   3  10        0.00       14.19      9.25 o 
   9   3  10      198.70      208.80     36.17 o 
  10   3  10        0.96        4.47     34.56 o 
  11   3  10        0.33       27.37     19.68 o 
  12   3  10       38.23       28.37     26.53 o 
   0   4  10      216.48      221.31     11.67 o 
   1   4  10      364.34      372.83     10.52 o 
   2   4  10       48.40       52.16      4.71 o 
   3   4  10       17.87       18.25      3.97 o 
   4   4  10       88.56       90.30     10.44 o 
   5   4  10      578.62      550.10     19.95 o 
   6   4  10      748.92      715.55     35.95 o 
   7   4  10      197.47      214.68     16.10 o 
   8   4  10      107.75      129.22     14.54 o 
   9   4  10       15.89        2.24     14.01 o 
  10   4  10       39.51       50.81     35.53 o 
  11   4  10        3.77        0.00     18.42 o 
   1   5  10      257.72      271.83     11.34 o 
   2   5  10        2.61        1.00      3.36 o 
   3   5  10        0.60        0.72      3.50 o 
   4   5  10      100.00      100.64     11.86 o 
   5   5  10      307.84      305.73     17.84 o 
   6   5  10       98.75      104.36     27.61 o 
   7   5  10        3.27        3.44     12.42 o 
   8   5  10        0.50        4.40     14.19 o 
   9   5  10       56.80       77.12     50.56 o 
  10   5  10       21.00       35.12     19.75 o 
   0   6  10       17.00       25.76      8.39 o 
   1   6  10      470.36      457.49     15.41 o 
   2   6  10      242.21      262.16     11.70 o 
   3   6  10      419.84      411.17     21.87 o 
   4   6  10      211.63      248.11     13.40 o 
   5   6  10      303.41      296.29     16.41 o 
   6   6  10       82.93       92.66     13.03 o 
   7   6  10       23.26        0.00     16.78 o 
   8   6  10      139.58      185.97     22.85 o 
   9   6  10        2.39        0.00     16.06 o 
   1   7  10       19.30       16.21      5.83 o 
   2   7  10       44.81       56.70     10.29 o 
   3   7  10       84.15      102.95     10.47 o 
   4   7  10      366.60      360.75     16.91 o 
   5   7  10       67.51       91.52     15.77 o 
   6   7  10       11.17       17.22      9.38 o 
   7   7  10        1.35        9.16     12.07 o 
   8   7  10        2.51        0.00     14.75 o 
   0   8  10       69.40       81.11     13.15 o 
   1   8  10       14.63        1.71      6.80 o 
   2   8  10        0.13       14.95      9.59 o 
   3   8  10        0.68        6.51     10.31 o 
   4   8  10        4.63        7.43      9.18 o 
   5   8  10       63.40       46.14     11.21 o 
   6   8  10        1.07        0.00     22.34 o 
   1   9  10       28.38       35.26     11.73 o 
   2   9  10       27.91        8.04     11.52 o 
   3   9  10       19.13       22.34     18.19 o 
   1   1  11      712.59      702.99     12.22 o 
   2   1  11     2926.97     3005.15     49.35 o 
   3   1  11      141.47      125.31      5.31 o 
   4   1  11      829.35      841.17     19.45 o 
   5   1  11      739.29      770.65     21.52 o 
   6   1  11       52.03       46.68      8.68 o 
   7   1  11        3.60        4.92      8.72 o 
   8   1  11      537.73      525.60     23.38 o 
   9   1  11      212.68      198.42     16.68 o 
  10   1  11      469.32      491.38     25.75 o 
  11   1  11        7.46        1.68     13.11 o 
  12   1  11       34.05       30.82     21.12 o 
   0   2  11     8099.78     8717.83    179.66 o 
   1   2  11      546.47      599.13     14.20 o 
   2   2  11     2340.05     2536.97     43.46 o 
   3   2  11      271.77      302.08      8.23 o 
   4   2  11       50.07       76.52     10.67 o 
   5   2  11        0.06        6.37      6.14 o 
   6   2  11      850.64      887.81     24.44 o 
   7   2  11        6.37        1.53      7.25 o 
   8   2  11      974.07      872.05     30.84 o 
   9   2  11       10.08       21.23     11.45 o 
  10   2  11       49.98       42.18     15.51 o 
  11   2  11       35.92       19.88     20.21 o 
  12   2  11      104.33      132.24     27.86 o 
   1   3  11      279.55      307.46      9.20 o 
   2   3  11      865.49      930.14     17.30 o 
   3   3  11       23.82       15.69      4.13 o 
   4   3  11      271.55      263.62     15.27 o 
   5   3  11       77.46       78.17      7.68 o 
   6   3  11      534.25      547.18     19.08 o 
   7   3  11      176.46      182.73     12.40 o 
   8   3  11      820.46      843.56     43.67 o 
   9   3  11       12.28        5.53     14.81 o 
  10   3  11       40.54       38.34     18.47 o 
  11   3  11        6.45        0.00     19.39 o 
   0   4  11     2911.60     3018.26     61.09 o 
   1   4  11       50.60       41.09      4.40 o 
   2   4  11        0.17        0.00      3.32 o 
   3   4  11        1.16        0.00      3.51 o 
   4   4  11      178.19      162.13     11.56 o 
   5   4  11      140.85      113.14     10.25 o 
   6   4  11      518.04      534.62     31.65 o 
   7   4  11       14.12        0.00     12.91 o 
   8   4  11      529.39      528.43     34.61 o 
   9   4  11        3.38        0.00     13.72 o 
  10   4  11       74.97      101.04     23.25 o 
  11   4  11        0.31       10.83     32.61 o 
   1   5  11        0.44        5.50      4.62 o 
   2   5  11       15.52        5.62      5.39 o 
   3   5  11      148.01      136.77      9.80 o 
   4   5  11      352.48      364.20     16.78 o 
   5   5  11       60.50       63.38     17.86 o 
   6   5  11      127.72      140.66     18.42 o 
   7   5  11        1.71        5.93     13.14 o 
   8   5  11       34.33       10.81     14.94 o 
   9   5  11        9.47       20.91     16.50 o 
  10   5  11       50.96       70.88     21.86 o 
   0   6  11     1029.75     1079.59     37.82 o 
   1   6  11      120.43      113.83      7.87 o 
   2   6  11      602.08      599.59     17.92 o 
   3   6  11        6.69       18.83      7.20 o 
   4   6  11      121.00      115.26     10.51 o 
   5   6  11       23.62       24.10      8.12 o 
   6   6  11       81.43       94.13     14.10 o 
   7   6  11        1.10       28.12     18.91 o 
   8   6  11       22.23       27.77     19.04 o 
   9   6  11        0.02        0.00     15.87 o 
   1   7  11       28.14       30.09      7.09 o 
   2   7  11      130.58      139.31     13.31 o 
   3   7  11      165.35      162.14     17.70 o 
   4   7  11       42.74       43.87      9.44 o 
   5   7  11        6.02        0.00      7.93 o 
   6   7  11       30.45       18.39     10.22 o 
   7   7  11        1.67       10.27     12.90 o 
   8   7  11        0.86        0.00     15.54 o 
   0   8  11       98.81      133.01     27.67 o 
   1   8  11       27.47       18.18      8.04 o 
   2   8  11       34.88       45.61     11.18 o 
   3   8  11       31.48       70.03     13.44 o 
   4   8  11        5.66       12.61      9.61 o 
   5   8  11       11.09        0.00     13.25 o 
   6   8  11        3.05       13.60     14.79 o 
   1   9  11        5.12       24.18     12.27 o 
   2   9  11       51.35       45.64     12.84 o 
   3   9  11        6.48        1.00     16.39 o 
   0   0  12     3232.18     3345.89     82.50 o 
   1   0  12     2325.12     2320.44     46.22 o 
   2   0  12      636.45      696.89     19.75 o 
   3   0  12        0.41        0.07      5.48 o 
   4   0  12     1967.87     2140.18     49.91 o 
   5   0  12       70.89       61.28     15.26 o 
   6   0  12       24.88       24.94     11.30 o 
   7   0  12       23.69       31.41     12.72 o 
   8   0  12     1241.61     1298.43     56.11 o 
   9   0  12      153.59      175.36     22.90 o 
  10   0  12     1026.92     1005.20    102.86 o 
  11   0  12       36.37        9.53     19.58 o 
  12   0  12        1.00       16.19     20.46 o 
   1   1  12      530.95      588.60     11.05 o 
   2   1  12     1317.56     1269.52     20.78 o 
   3   1  12      685.52      724.14     13.34 o 
   4   1  12      240.43      232.45     10.66 o 
   5   1  12      127.52      150.25     11.04 o 
   6   1  12       11.59       17.35      7.49 o 
   7   1  12        8.17        7.50      7.93 o 
   8   1  12       25.74       31.25     10.08 o 
   9   1  12       43.86       36.08     11.80 o 
  10   1  12       10.03       12.13     12.26 o 
  11   1  12       44.58       37.00     14.42 o 
  12   1  12       28.35       17.93     21.25 o 
   0   2  12     1897.10     2109.93     43.09 o 
   1   2  12        6.37        5.29      2.99 o 
   2   2  12      243.59      294.27      9.54 o 
   3   2  12      176.89      150.32      5.93 o 
   4   2  12      667.81      733.01     20.58 o 
   5   2  12       21.66       10.82      7.00 o 
   6   2  12     1419.72     1469.84     40.54 o 
   7   2  12      408.82      429.10     16.88 o 
   8   2  12        0.58        1.75      9.70 o 
   9   2  12      244.38      255.27     18.72 o 
  10   2  12      223.82      196.79     26.22 o 
  11   2  12       26.27       12.55     19.45 o 
  12   2  12       45.84       21.17     22.75 o 
   1   3  12      205.02      205.28      7.51 o 
   2   3  12     1085.60     1031.96     20.06 o 
   3   3  12      272.08      340.27     10.05 o 
   4   3  12       97.19       90.91      8.30 o 
   5   3  12        5.59        1.34      6.52 o 
   6   3  12     1355.50     1324.19     30.41 o 
   7   3  12        5.13        5.75      7.77 o 
   8   3  12        4.82        0.00     12.78 o 
   9   3  12       21.53       24.34     16.70 o 
  10   3  12       40.26       28.28     24.17 o 
  11   3  12        0.02        0.00     19.05 o 
   0   4  12      155.47      140.70      9.05 o 
   1   4  12       58.33       59.70      4.74 o 
   2   4  12       20.34       19.53      4.32 o 
   3   4  12       23.45       23.11      4.62 o 
   4   4  12        2.91        4.92      5.01 o 
   5   4  12        0.48        0.00      6.32 o 
   6   4  12     1759.27     1603.68     62.64 o 
   7   4  12        5.07       27.41     19.92 o 
   8   4  12       69.92       68.32     18.45 o 
   9   4  12       38.15       44.25     18.20 o 
  10   4  12        0.25        0.00     28.31 o 
  11   4  12        1.12        0.00     23.39 o 
   1   5  12        4.28        0.00      4.76 o 
   2   5  12      391.69      357.55     12.79 o 
   3   5  12       24.70       31.01      7.10 o 
   4   5  12      578.30      504.60     20.23 o 
   5   5  12       30.37       27.16     16.70 o 
   6   5  12      165.82      147.16     18.44 o 
   7   5  12       46.04       47.95     19.44 o 
   8   5  12       11.51        0.96     14.44 o 
   9   5  12       19.95       19.69     17.30 o 
  10   5  12       11.65        6.50     18.11 o 
   0   6  12      296.62      282.23     18.38 o 
   1   6  12      769.00      733.31     20.82 o 
   2   6  12      155.77      188.44     16.48 o 
   3   6  12      203.28      218.58     16.86 o 
   4   6  12      206.45      250.49     20.41 o 
   5   6  12        7.27       11.40      8.04 o 
   6   6  12       79.42       88.93     13.04 o 
   7   6  12       24.27       18.75     15.08 o 
   8   6  12        0.58       30.77     16.39 o 
   9   6  12        2.95       17.84     34.80 o 
   1   7  12        8.05        3.56      6.42 o 
   2   7  12       20.38       16.84      9.34 o 
   3   7  12        0.00       17.69      9.42 o 
   4   7  12      174.97      178.21     13.44 o 
   5   7  12        7.67        0.00      8.98 o 
   6   7  12        2.01        6.94      9.94 o 
   7   7  12        3.10        4.84     14.60 o 
   8   7  12       14.74       18.50     16.90 o 
   0   8  12       91.82       87.19     14.14 o 
   1   8  12       10.86        8.42      8.09 o 
   2   8  12       37.24       22.62      9.58 o 
   3   8  12        6.35       10.06     12.47 o 
   4   8  12        9.87       35.39     16.27 o 
   5   8  12       33.40       41.23     15.45 o 
   6   8  12       16.20       23.18     15.83 o 
   1   9  12        7.60       16.42     12.27 o 
   2   9  12        0.07        0.00     11.69 o 
   1   1  13      155.14      142.99      5.26 o 
   2   1  13     1800.14     2063.70     31.60 o 
   3   1  13      175.23      173.22      6.69 o 
   4   1  13      167.10      146.88      6.98 o 
   5   1  13      654.84      716.22     22.25 o 
   6   1  13      137.87      144.71     12.12 o 
   7   1  13       97.85      109.79     11.94 o 
   8   1  13      320.58      318.34     18.85 o 
   9   1  13      107.87      101.83     14.34 o 
  10   1  13      311.12      300.84     21.40 o 
  11   1  13       66.10       71.71     15.75 o 
  12   1  13        3.28       14.46     23.02 o 
   0   2  13      130.36      112.08      6.68 o 
   1   2  13       84.08      119.93      5.27 o 
   2   2  13        6.56       16.21      3.72 o 
   3   2  13       10.25       10.42      3.30 o 
   4   2  13      279.59      288.63     13.33 o 
   5   2  13        6.76        8.46      7.11 o 
   6   2  13      232.22      258.68     11.54 o 
   7   2  13      202.38      181.87     15.35 o 
   8   2  13      438.07      448.64     22.28 o 
   9   2  13        0.02        0.00     10.66 o 
  10   2  13      214.76      233.35     39.00 o 
  11   2  13       22.49       19.04     23.98 o 
  12   2  13        0.01        0.00     21.32 o 
   1   3  13      432.84      473.37     10.82 o 
   2   3  13       26.69       23.64      4.76 o 
   3   3  13        0.03        4.16      3.72 o 
   4   3  13       38.26       29.75      5.72 o 
   5   3  13      285.92      281.22     17.37 o 
   6   3  13       23.52       24.78      8.99 o 
   7   3  13        9.26       17.23     10.92 o 
   8   3  13      141.60      121.75     20.16 o 
   9   3  13       16.47       19.78     16.77 o 
  10   3  13       19.47       29.29     19.08 o 
  11   3  13        1.58        0.00     20.26 o 
   0   4  13     1217.75     1243.79     46.35 o 
   1   4  13       58.13       72.48      5.77 o 
   2   4  13        8.33       14.56      4.77 o 
   3   4  13       90.23       82.70      6.10 o 
   4   4  13      103.71      125.90      8.51 o 
   5   4  13      448.01      458.84     22.34 o 
   6   4  13       18.61       15.13     21.29 o 
   7   4  13        2.96        2.78     13.39 o 
   8   4  13      119.01      121.22     20.41 o 
   9   4  13       26.97       28.03     19.32 o 
  10   4  13       13.36        0.00     18.05 o 
  11   4  13        4.39       10.39     21.25 o 
   1   5  13      106.19       94.03      8.29 o 
   2   5  13      152.98      142.43     10.59 o 
   3   5  13      216.24      222.56     12.55 o 
   4   5  13      333.83      307.99     24.08 o 
   5   5  13       41.81       26.77      8.62 o 
   6   5  13      157.77      178.41     22.64 o 
   7   5  13        8.35        0.00     13.14 o 
   8   5  13       20.27        4.69     14.20 o 
   9   5  13        0.00        5.98     16.80 o 
  10   5  13       21.08       16.01     19.22 o 
   0   6  13       27.86       37.74     10.47 o 
   1   6  13       30.18       32.10      5.89 o 
   2   6  13       19.35       20.91      7.69 o 
   3   6  13       28.79       18.86      7.76 o 
   4   6  13       13.20       16.81      7.74 o 
   5   6  13        7.12        7.95      8.69 o 
   6   6  13      135.77      127.44     27.49 o 
   7   6  13        1.61        2.40     14.28 o 
   8   6  13        0.14        4.12     14.91 o 
   9   6  13       23.54       23.85     17.77 o 
   1   7  13       13.92        8.54      6.98 o 
   2   7  13       21.22       19.23      8.51 o 
   3   7  13      391.84      418.75     21.30 o 
   4   7  13       18.17        3.93      8.41 o 
   5   7  13       22.70       34.96     17.81 o 
   6   7  13        0.46        0.00     11.33 o 
   7   7  13        1.17        0.00     15.00 o 
   0   8  13      175.09      189.06     20.79 o 
   1   8  13        0.00        0.00      8.55 o 
   2   8  13      311.82      356.13     19.62 o 
   3   8  13       15.89        0.00     13.78 o 
   4   8  13        3.36        7.20     18.70 o 
   5   8  13        0.09        0.00     13.83 o 
   1   9  13        1.71        0.00     12.24 o 
   0   0  14     2753.53     2803.86     71.21 o 
   1   0  14      616.76      700.82     18.12 o 
   2   0  14      713.62      718.59     21.06 o 
   3   0  14        0.90        4.22      4.64 o 
   4   0  14     1109.37     1130.51     30.54 o 
   5   0  14       12.88        8.70      6.87 o 
   6   0  14       10.28       11.94     11.48 o 
   7   0  14        7.27       15.60     12.70 o 
   8   0  14      576.89      530.95     34.34 o 
   9   0  14      575.51      510.62     35.39 o 
  10   0  14        4.37        0.00     17.14 o 
  11   0  14        1.83        0.00     20.04 o 
  12   0  14        3.90        7.30     21.33 o 
   1   1  14      573.74      605.85     11.76 o 
   2   1  14       33.45       63.96      4.02 o 
   3   1  14      467.31      500.86     13.77 o 
   4   1  14        9.47        4.78      4.02 o 
   5   1  14       25.36       22.12      5.31 o 
   6   1  14      109.98       82.56     10.41 o 
   7   1  14       93.53       83.69     13.05 o 
   8   1  14       13.65        1.11      9.07 o 
   9   1  14       44.14       45.57     12.41 o 
  10   1  14       44.76        4.05     12.28 o 
  11   1  14        5.37        0.00     15.30 o 
  12   1  14       31.32       46.37     23.53 o 
   0   2  14        0.14        0.00      3.50 o 
   1   2  14      260.25      254.75      7.07 o 
   2   2  14      186.58      201.14      7.80 o 
   3   2  14        0.33        0.64      3.31 o 
   4   2  14        2.30        0.00      4.41 o 
   5   2  14       42.08       37.58      7.65 o 
   6   2  14      165.28      161.19      9.00 o 
   7   2  14      402.48      394.35     27.14 o 
   8   2  14      108.80       98.18     13.41 o 
   9   2  14        3.00       18.28     13.62 o 
  10   2  14       51.36       32.62     19.17 o 
  11   2  14       56.44       80.71     23.83 o 
   1   3  14      156.18      127.21      9.12 o 
   2   3  14       67.15       66.06      5.30 o 
   3   3  14      210.85      221.17      9.00 o 
   4   3  14      129.00      125.22      6.89 o 
   5   3  14       50.72       51.50     11.35 o 
   6   3  14      104.35      124.66     12.30 o 
   7   3  14      163.32      176.26     21.07 o 
   8   3  14       16.54       12.58     14.09 o 
   9   3  14        1.55        5.36     15.71 o 
  10   3  14        2.89       14.45     17.64 o 
  11   3  14       84.70       60.76     24.62 o 
   0   4  14       42.19       39.52     10.79 o 
   1   4  14      385.63      398.21     12.43 o 
   2   4  14      101.27      102.48      7.15 o 
   3   4  14       26.36       29.27      6.76 o 
   4   4  14       84.54      112.37     15.29 o 
   5   4  14      109.42      118.65     11.47 o 
   6   4  14      116.08      100.09     31.00 o 
   7   4  14       25.06       23.15     15.02 o 
   8   4  14       32.29       23.50     18.86 o 
   9   4  14       64.49       62.24     31.29 o 
  10   4  14       30.83       13.54     18.46 o 
   1   5  14       96.11       96.32      8.32 o 
   2   5  14       16.15       18.90     10.12 o 
   3   5  14        2.16        0.00      6.49 o 
   4   5  14        5.27        0.00      6.58 o 
   5   5  14       85.81       99.57     11.47 o 
   6   5  14        5.37       20.02     11.81 o 
   7   5  14       33.39       26.40     20.19 o 
   8   5  14        1.71        0.00     13.29 o 
   9   5  14        0.60        0.00     16.96 o 
  10   5  14        8.66        8.42     18.42 o 
   0   6  14        8.50        6.66      9.22 o 
   1   6  14       77.39       83.82      8.86 o 
   2   6  14        8.28       13.90      6.64 o 
   3   6  14        5.80        8.00      7.59 o 
   4   6  14       24.61       18.03      8.08 o 
   5   6  14      109.15       97.77     12.21 o 
   6   6  14        8.00       18.21      9.68 o 
   7   6  14        0.43        0.00     13.53 o 
   8   6  14        7.42        0.00     15.39 o 
   1   7  14        7.79       15.71      7.53 o 
   2   7  14       40.57       54.92      8.82 o 
   3   7  14       18.90       21.79     10.15 o 
   4   7  14      153.36      146.60     16.69 o 
   5   7  14        0.12        4.00      9.44 o 
   6   7  14        0.92        8.90     12.56 o 
   7   7  14        0.71        5.54     16.23 o 
   0   8  14       12.47       12.09     13.11 o 
   1   8  14       51.58       43.72     10.78 o 
   2   8  14      126.50      119.64     13.69 o 
   3   8  14       47.27       54.49     20.62 o 
   4   8  14        7.24       18.06     19.68 o 
   5   8  14       18.97       27.53     21.12 o 
   1   1  15       14.02        8.72      2.87 o 
   2   1  15      220.42      201.10      8.12 o 
   3   1  15       15.68       16.03      3.22 o 
   4   1  15      326.43      331.69     10.58 o 
   5   1  15        2.33        3.45      4.81 o 
   6   1  15      140.85      167.41     12.18 o 
   7   1  15        0.27        0.00      8.69 o 
   8   1  15        2.50        5.92      9.93 o 
   9   1  15       28.88       27.59     12.23 o 
  10   1  15       59.08       44.44     13.76 o 
  11   1  15       46.36       10.90     16.09 o 
   0   2  15       32.36       29.24      4.88 o 
   1   2  15      151.28      155.86      7.38 o 
   2   2  15       30.54       40.94      4.25 o 
   3   2  15       40.74       37.95      5.63 o 
   4   2  15       70.24       51.76      6.12 o 
   5   2  15      302.99      334.51     17.17 o 
   6   2  15       39.82       24.92      9.24 o 
   7   2  15       19.83       12.50      9.72 o 
   8   2  15        8.19        0.00      9.67 o 
   9   2  15      134.64      135.02     18.72 o 
  10   2  15        0.72       34.14     17.97 o 
  11   2  15        0.56       10.55     19.60 o 
   1   3  15       63.47       61.44      5.11 o 
   2   3  15        5.17        1.37      3.96 o 
   3   3  15        3.89       10.99      4.47 o 
   4   3  15      187.23      212.81      8.83 o 
   5   3  15        0.08        2.07      6.95 o 
   6   3  15        0.15        9.42     10.07 o 
   7   3  15       37.19       30.19     16.10 o 
   8   3  15       55.42       49.38     17.51 o 
   9   3  15       24.08       10.40     24.30 o 
  10   3  15        0.00        0.00     16.00 o 
  11   3  15       34.40       30.39     21.12 o 
   0   4  15        3.25        0.00      6.02 o 
   1   4  15      132.43      128.84      6.29 o 
   2   4  15       14.53       15.58      5.19 o 
   3   4  15      186.05      178.20     10.76 o 
   4   4  15        7.46        3.97      5.39 o 
   5   4  15        0.02        2.87      7.24 o 
   6   4  15      146.02      180.84     16.67 o 
   7   4  15        8.08        0.00     13.26 o 
   8   4  15        2.82       16.95     15.43 o 
   9   4  15       11.65       17.60     17.65 o 
  10   4  15        3.08        3.34     18.90 o 
   1   5  15       13.21        4.53      5.48 o 
   2   5  15      538.21      511.73     17.32 o 
   3   5  15       25.99       19.06      8.14 o 
   4   5  15       73.66       69.45     12.64 o 
   5   5  15        2.70       12.26      8.54 o 
   6   5  15        4.30        2.04     10.81 o 
   7   5  15       39.84       35.99     13.28 o 
   8   5  15       33.48       63.19     22.02 o 
   9   5  15       13.56        6.34     24.05 o 
   0   6  15       26.76       35.23     17.42 o 
   1   6  15        1.73        0.01      6.13 o 
   2   6  15      117.89      113.11      9.92 o 
   3   6  15       24.04       18.55      8.19 o 
   4   6  15       34.30       56.80     17.70 o 
   5   6  15       18.01       18.43      9.42 o 
   6   6  15        5.91       13.49     11.60 o 
   7   6  15       18.26       29.53     16.77 o 
   8   6  15       48.45       41.71     18.97 o 
   1   7  15       15.71       15.36      7.78 o 
   2   7  15       19.34       19.94      8.32 o 
   3   7  15       45.82       46.23     11.60 o 
   4   7  15       71.81       88.73     15.01 o 
   5   7  15        5.21        0.00     14.27 o 
   6   7  15        1.24        0.00     14.77 o 
   7   7  15        0.22       18.00     17.41 o 
   0   8  15       34.30       46.56     24.55 o 
   1   8  15        2.07        0.00      9.97 o 
   2   8  15        2.33        0.00      9.99 o 
   3   8  15       10.22        4.09     12.87 o 
   4   8  15        3.99        5.37     19.71 o 
   0   0  16     2332.50     2448.94     64.15 o 
   1   0  16      634.71      650.25     17.93 o 
   2   0  16      374.05      392.08     21.20 o 
   3   0  16       42.08       39.82      6.46 o 
   4   0  16        6.35        0.74      6.17 o 
   5   0  16        4.72        0.98      6.86 o 
   6   0  16      144.66      118.46     15.84 o 
   7   0  16      191.40      171.42     21.02 o 
   8   0  16       31.61       59.82     17.41 o 
   9   0  16       61.11       67.80     19.94 o 
  10   0  16        2.75        6.25     17.79 o 
  11   0  16        0.12        6.54     19.85 o 
   1   1  16       88.67       92.06      4.94 o 
   2   1  16       66.28       67.65      4.84 o 
   3   1  16      149.43      146.73      6.31 o 
   4   1  16       81.73      106.42      6.34 o 
   5   1  16       50.90       48.21      6.08 o 
   6   1  16      195.84      216.86     10.85 o 
   7   1  16       92.88       96.02     10.26 o 
   8   1  16        2.93        0.00      9.92 o 
   9   1  16        0.07        0.00     10.52 o 
  10   1  16        1.63       13.02     13.14 o 
  11   1  16       34.30       38.67     27.60 o 
   0   2  16       40.25       34.18      5.38 o 
   1   2  16      645.74      631.79     12.76 o 
   2   2  16      147.46      170.89      9.56 o 
   3   2  16        0.32        0.46      4.12 o 
   4   2  16       81.68       84.33      6.04 o 
   5   2  16       48.14       29.72      7.78 o 
   6   2  16        1.49        8.20      7.45 o 
   7   2  16      312.87      323.97     19.37 o 
   8   2  16        4.05        0.00     10.06 o 
   9   2  16        4.34       15.38     16.42 o 
  10   2  16       26.65       10.48     18.82 o 
  11   2  16        0.40        0.00     33.60 o 
   1   3  16      280.23      259.95      8.81 o 
   2   3  16       46.78       38.25      6.08 o 
   3   3  16      288.70      273.93     15.42 o 
   4   3  16        8.67        9.72      4.67 o 
   5   3  16       89.31       78.39      9.78 o 
   6   3  16        0.65        0.00      7.95 o 
   7   3  16        1.07        0.00     12.17 o 
   8   3  16        2.76       12.74     15.33 o 
   9   3  16       11.44        0.00     16.81 o 
  10   3  16        2.57        0.00     16.64 o 
   0   4  16        0.37        0.00      6.49 o 
   1   4  16       40.40       32.16      4.95 o 
   2   4  16       44.74       47.28      6.83 o 
   3   4  16       29.03       34.31      7.03 o 
   4   4  16        0.22        0.00      6.16 o 
   5   4  16        2.93        5.64      7.24 o 
   6   4  16        8.48       24.94     19.53 o 
   7   4  16        5.69        1.02     11.04 o 
   8   4  16       37.67       71.91     24.42 o 
   9   4  16       66.22       27.19     18.70 o 
  10   4  16        9.82        0.00     24.48 o 
   1   5  16        2.38        3.89      5.77 o 
   2   5  16       18.75       16.96      7.31 o 
   3   5  16       19.61       20.71      7.98 o 
   4   5  16        8.91       19.45     15.92 o 
   5   5  16       56.60       50.77     10.34 o 
   6   5  16       31.78       11.83     11.77 o 
   7   5  16        0.43       14.49     12.42 o 
   8   5  16       10.70        5.07     16.00 o 
   9   5  16       43.24       31.37     19.76 o 
   0   6  16       11.19        5.75      9.31 o 
   1   6  16      125.84      123.55     10.39 o 
   2   6  16       25.63       25.21      8.78 o 
   3   6  16        1.30        5.47      7.59 o 
   4   6  16       16.36        1.92      8.70 o 
   5   6  16        1.91        0.00      8.56 o 
   6   6  16        1.52        6.11     14.27 o 
   7   6  16        2.81        1.86     15.03 o 
   8   6  16       27.19       64.04     19.26 o 
   1   7  16       10.91       11.98      7.89 o 
   2   7  16        0.02        0.00     10.92 o 
   3   7  16       32.42       40.12     11.12 o 
   4   7  16        2.84        0.00     14.70 o 
   5   7  16       14.36        0.26     13.86 o 
   6   7  16        6.21       30.58     27.87 o 
   0   8  16       75.54       71.06     18.27 o 
   1   8  16        6.75        5.32     10.82 o 
   2   8  16        3.29        0.00     10.75 o 
   3   8  16        2.75        0.00     13.29 o 
   4   8  16       21.24        7.99     21.49 o 
   1   1  17      133.75      126.37      5.72 o 
   2   1  17        1.61        0.00      2.88 o 
   3   1  17        2.47        8.75      3.40 o 
   4   1  17       73.83       71.10      5.60 o 
   5   1  17      192.13      205.41     10.08 o 
   6   1  17       85.15       91.92      8.14 o 
   7   1  17        3.69        0.00      6.11 o 
   8   1  17        0.56       11.19     10.94 o 
   9   1  17        1.14        0.00     11.00 o 
  10   1  17        0.63        0.00     13.62 o 
  11   1  17        2.19        0.00     19.57 o 
   0   2  17       41.45       43.15      6.18 o 
   1   2  17       61.61       55.79      4.78 o 
   2   2  17       24.65       25.75      4.53 o 
   3   2  17        2.51       10.20      4.28 o 
   4   2  17       65.61       70.63      7.81 o 
   5   2  17       60.45       68.20      9.08 o 
   6   2  17       53.73       51.20      9.53 o 
   7   2  17       42.35       35.06      9.50 o 
   8   2  17       14.88        7.63     14.29 o 
   9   2  17        3.47       17.93     17.33 o 
  10   2  17        0.84       11.11     18.85 o 
  11   2  17        7.02       13.26     21.35 o 
   1   3  17      117.81      128.94      6.14 o 
   2   3  17       85.95       82.83      7.03 o 
   3   3  17        7.41        3.47      4.46 o 
   4   3  17      243.31      240.97     15.10 o 
   5   3  17        0.40        0.00      7.74 o 
   6   3  17        0.26        0.00      9.76 o 
   7   3  17       13.67        5.50     10.94 o 
   8   3  17        3.94       30.76     17.38 o 
   9   3  17       10.84       26.97     18.65 o 
  10   3  17        2.39       14.49     19.73 o 
   0   4  17       16.39       22.55      8.10 o 
   1   4  17       59.26       56.39      5.89 o 
   2   4  17       50.06       50.43      7.20 o 
   3   4  17       93.90       90.86      9.25 o 
   4   4  17       21.03       26.34      8.15 o 
   5   4  17        1.61        1.38      9.81 o 
   6   4  17       10.64        2.81     10.59 o 
   7   4  17        7.27        0.27     11.68 o 
   8   4  17       18.59       14.74     13.08 o 
   9   4  17       11.16       18.42     18.28 o 
  10   4  17        0.11        6.95     19.38 o 
   1   5  17       14.29       10.45      6.04 o 
   2   5  17      231.38      251.49     14.08 o 
   3   5  17       28.28       33.08     10.83 o 
   4   5  17       77.01       75.75     15.69 o 
   5   5  17       22.26        8.60      9.04 o 
   6   5  17        0.79       16.83     11.69 o 
   7   5  17        1.60        0.00     12.10 o 
   8   5  17        5.15        0.00     16.17 o 
   9   5  17        0.01        0.00     30.94 o 
   0   6  17       44.15       43.83     18.34 o 
   1   6  17        0.05        0.00      6.47 o 
   2   6  17        4.81        0.00      6.75 o 
   3   6  17        1.73        1.12      7.21 o 
   4   6  17        7.74       11.04      9.47 o 
   5   6  17       59.29       36.21     12.28 o 
   6   6  17        8.12        0.00     16.04 o 
   7   6  17        0.52       10.66     18.69 o 
   1   7  17        0.02        1.84      9.40 o 
   2   7  17        0.45        6.37      9.76 o 
   3   7  17       11.75        0.00     10.62 o 
   4   7  17        9.65       17.41     15.58 o 
   5   7  17        3.57        9.18     20.83 o 
   6   7  17        5.19        0.00     14.95 o 
   0   8  17       50.19       42.85     32.99 o 
   1   8  17        2.36        8.43     11.66 o 
   2   8  17       10.20        0.72     12.55 o 
   3   8  17        1.37        1.59     14.24 o 
   0   0  18       19.51       36.08      7.77 o 
   1   0  18      259.71      248.65     10.88 o 
   2   0  18        1.31        0.00      4.54 o 
   3   0  18       74.20       87.00      9.96 o 
   4   0  18        8.09        4.43      7.09 o 
   5   0  18      186.51      203.55     30.68 o 
   6   0  18      413.52      365.07     29.81 o 
   7   0  18      397.10      406.97     37.36 o 
   8   0  18       35.86       27.15     18.10 o 
   9   0  18      116.12      113.83     22.10 o 
  10   0  18        0.08        0.00     18.20 o 
  11   0  18        3.02        3.13     21.02 o 
   1   1  18       28.93       29.87      4.08 o 
   2   1  18        5.03        0.00      3.47 o 
   3   1  18      269.30      291.25     14.92 o 
   4   1  18      139.24      134.05     10.73 o 
   5   1  18      138.37      151.25     11.09 o 
   6   1  18       78.07       77.40      8.23 o 
   7   1  18       28.36       24.23      9.84 o 
   8   1  18        2.32        1.87     10.04 o 
   9   1  18        3.69        4.07     12.21 o 
  10   1  18        0.54        0.00     14.62 o 
  11   1  18        5.40        0.00     20.74 o 
   0   2  18       27.43       30.73      6.50 o 
   1   2  18      347.42      383.73     13.39 o 
   2   2  18       33.06       32.73      5.24 o 
   3   2  18        4.79        3.70      4.26 o 
   4   2  18      128.93      103.85      8.43 o 
   5   2  18        0.22        0.57      7.98 o 
   6   2  18       16.81       14.06      8.32 o 
   7   2  18       17.12       12.07      9.13 o 
   8   2  18        0.11        0.00     10.72 o 
   9   2  18       45.53       73.35     20.51 o 
  10   2  18       26.22       31.98     21.11 o 
   1   3  18       74.40       66.13      6.33 o 
   2   3  18        5.37        4.18      4.57 o 
   3   3  18      160.35      144.94      8.00 o 
   4   3  18        1.75        1.86      5.69 o 
   5   3  18        4.76        0.00      8.73 o 
   6   3  18        7.37        8.41     12.82 o 
   7   3  18        3.52        0.00     10.91 o 
   8   3  18        6.76        9.95     18.50 o 
   9   3  18        1.54        0.00     16.59 o 
  10   3  18        1.73        5.34     19.67 o 
   0   4  18      167.89      165.92     10.65 o 
   1   4  18      173.01      153.91     11.19 o 
   2   4  18       20.29        8.92      7.10 o 
   3   4  18       58.92       52.78      8.22 o 
   4   4  18      130.40      128.94     12.15 o 
   5   4  18        2.17        0.00     11.70 o 
   6   4  18       14.35        0.93     10.91 o 
   7   4  18        7.82       10.76     11.97 o 
   8   4  18        1.16        6.34     13.35 o 
   9   4  18        0.15        3.09     14.54 o 
   1   5  18       18.35       18.75      7.04 o 
   2   5  18        2.10        8.59      7.44 o 
   3   5  18       96.80       74.39      9.77 o 
   4   5  18       45.46       31.87     11.89 o 
   5   5  18        0.01        1.34     10.36 o 
   6   5  18        8.45       21.80     12.81 o 
   7   5  18        0.91        7.34     13.05 o 
   8   5  18        0.53        0.00     16.73 o 
   0   6  18       22.81       42.02     12.32 o 
   1   6  18        1.91        3.25      7.24 o 
   2   6  18       27.22       27.16      8.10 o 
   3   6  18       19.58       17.99      7.88 o 
   4   6  18        0.96       15.93     10.66 o 
   5   6  18       23.03       59.76     22.75 o 
   6   6  18       26.84       50.83     17.95 o 
   7   6  18        8.78        3.51     18.33 o 
   1   7  18        2.39        7.98      9.94 o 
   2   7  18       12.97       12.44     10.03 o 
   3   7  18        0.20        0.00      9.74 o 
   4   7  18        7.93       11.84     14.68 o 
   5   7  18        0.39        4.55     21.93 o 
   0   8  18       13.17        0.00     18.43 o 
   1   8  18       15.44        7.90     12.28 o 
   2   8  18       13.56       15.58     13.30 o 
   1   1  19      289.81      275.23      9.09 o 
   2   1  19        0.60        2.30      5.06 o 
   3   1  19       43.93       49.01      5.27 o 
   4   1  19       16.42       12.79      4.46 o 
   5   1  19       35.86       34.35      6.48 o 
   6   1  19        0.07        0.87      6.28 o 
   7   1  19        0.39        4.62      8.59 o 
   8   1  19       12.95        8.37      9.76 o 
   9   1  19        7.33        5.56     12.79 o 
  10   1  19        0.91       11.23     29.84 o 
   0   2  19      481.13      480.46     18.24 o 
   1   2  19       44.23       44.89      6.44 o 
   2   2  19      297.75      317.17     11.98 o 
   3   2  19      115.95      128.01     12.32 o 
   4   2  19        1.15        1.69      5.69 o 
   5   2  19       29.16       13.38      9.00 o 
   6   2  19       39.46       38.13      9.56 o 
   7   2  19        0.51        0.00      9.62 o 
   8   2  19      111.86       97.77     24.10 o 
   9   2  19       10.27        8.96     13.89 o 
  10   2  19       21.23        5.85     19.85 o 
   1   3  19        0.34        0.00      4.11 o 
   2   3  19      635.18      621.73     15.85 o 
   3   3  19      431.39      423.90     14.56 o 
   4   3  19       15.08        9.77      7.61 o 
   5   3  19        0.05        0.00     19.47 o 
   6   3  19        0.71        0.00     10.44 o 
   7   3  19       79.55       65.47     19.74 o 
   8   3  19        9.11        2.16     13.11 o 
   9   3  19        0.85        0.00     16.06 o 
  10   3  19        1.37        5.81     16.10 o 
   0   4  19       36.64       44.38     10.14 o 
   1   4  19        0.30        5.73      5.82 o 
   2   4  19      138.91      157.16     13.01 o 
   3   4  19       66.24       81.08     15.01 o 
   4   4  19       70.93       85.62     10.05 o 
   5   4  19        7.92        1.63     12.92 o 
   6   4  19       18.48       12.57     12.19 o 
   7   4  19        0.02       15.22     12.73 o 
   8   4  19        0.89        0.00     16.83 o 
   9   4  19        4.96       19.42     48.77 o 
   1   5  19        8.88       12.17      6.93 o 
   2   5  19       12.59       16.17      7.87 o 
   3   5  19      124.98      104.81     14.18 o 
   4   5  19        5.15        2.86      7.88 o 
   5   5  19       38.28       23.75     14.49 o 
   6   5  19       49.03       28.53     16.87 o 
   7   5  19        1.44        4.62     16.86 o 
   8   5  19        4.34        0.00     15.13 o 
   0   6  19        5.17        0.00     10.08 o 
   1   6  19        0.00        3.32      7.27 o 
   2   6  19       18.74       17.43      8.35 o 
   3   6  19        1.42       14.35      8.34 o 
   4   6  19       15.24       41.62     15.47 o 
   5   6  19       15.08       43.02     23.58 o 
   6   6  19       66.27       21.19     25.05 o 
   7   6  19        0.01       19.73     17.73 o 
   1   7  19       49.74       20.38     11.62 o 
   2   7  19        2.67       16.72     10.74 o 
   3   7  19       18.80        8.67     15.51 o 
   4   7  19       10.96       37.26     15.69 o 
   5   7  19       63.14       42.25     26.24 o 
   0   0  20        0.43        0.00      9.20 o 
   1   0  20      779.72      769.05     21.81 o 
   2   0  20       72.71       69.32     10.01 o 
   3   0  20       54.62       48.67      9.32 o 
   4   0  20       35.12       34.06      6.02 o 
   5   0  20        0.07        2.95      9.51 o 
   6   0  20       46.26       53.88     11.41 o 
   7   0  20      931.83      892.15     67.84 o 
   8   0  20       50.80       62.91     32.76 o 
   9   0  20       43.12        9.23     18.25 o 
  10   0  20       22.20       35.54     22.26 o 
   1   1  20      783.36      798.38     16.88 o 
   2   1  20      175.00      170.71     11.12 o 
   3   1  20        2.64        5.93      4.32 o 
   4   1  20       66.09       66.84      6.81 o 
   5   1  20        0.01        0.00      6.66 o 
   6   1  20       69.28       55.52     11.03 o 
   7   1  20       69.11       77.38     13.11 o 
   8   1  20        3.20        0.00     11.95 o 
   9   1  20        3.37        1.57     14.79 o 
  10   1  20       10.03       23.90     24.53 o 
   0   2  20        6.57       13.38      6.55 o 
   1   2  20     1412.69     1385.38     26.43 o 
   2   2  20      426.87      433.37     14.17 o 
   3   2  20      104.49       97.32      8.82 o 
   4   2  20      166.94      166.35     11.70 o 
   5   2  20        6.74        0.00      7.83 o 
   6   2  20       31.04       30.31     10.51 o 
   7   2  20       12.59        4.74     10.47 o 
   8   2  20        7.30       22.21     13.39 o 
   9   2  20        7.75       21.26     19.32 o 
  10   2  20        0.81       11.51     24.62 o 
   1   3  20       67.15       65.40      6.09 o 
   2   3  20      160.96      182.13     12.83 o 
   3   3  20      118.49       96.00     13.26 o 
   4   3  20      196.17      200.07     14.37 o 
   5   3  20        1.34        0.00     12.05 o 
   6   3  20       16.44       18.20     14.24 o 
   7   3  20        6.01        0.00     11.86 o 
   8   3  20        1.97        0.00     13.22 o 
   9   3  20       56.09       53.11     29.44 o 
   0   4  20      177.64      145.86     34.44 o 
   1   4  20        0.01        0.00      6.22 o 
   2   4  20        0.07        0.00      5.49 o 
   3   4  20      195.54      218.05     15.07 o 
   4   4  20        6.20        7.51     11.46 o 
   5   4  20       61.17       22.25     15.84 o 
   6   4  20       16.25        0.00     22.07 o 
   7   4  20        7.94       12.50     12.83 o 
   8   4  20        0.51        0.00     13.94 o 
   1   5  20       29.18       26.53      7.76 o 
   2   5  20        3.46        8.96      7.84 o 
   3   5  20        5.28        9.67      8.17 o 
   4   5  20      231.04      238.61     14.99 o 
   5   5  20       75.62       88.95     52.63 o 
   6   5  20        4.13       12.55     16.12 o 
   7   5  20        0.00        0.00     15.57 o 
   8   5  20        0.81        8.62     18.56 o 
   0   6  20       23.18       22.91     11.40 o 
   1   6  20       13.33       13.86      8.04 o 
   2   6  20        0.58        0.00      7.94 o 
   3   6  20       20.75       28.94     10.99 o 
   4   6  20       58.65       86.44     18.63 o 
   5   6  20       63.77       65.51     25.49 o 
   6   6  20        1.50        9.81     20.74 o 
   1   7  20       10.39       14.56     10.73 o 
   2   7  20        0.51        0.00     11.41 o 
   3   7  20        0.41        0.00     11.76 o 
   4   7  20        0.76        0.00     15.42 o 
   1   1  21     1196.15     1185.51     23.97 o 
   2   1  21      164.18      178.96     12.24 o 
   3   1  21      555.18      543.03     15.19 o 
   4   1  21       43.56       44.57      6.90 o 
   5   1  21      653.55      629.73     23.39 o 
   6   1  21       16.97       11.22      8.89 o 
   7   1  21       64.98       74.68     13.06 o 
   8   1  21       18.70        0.00     12.31 o 
   9   1  21       22.16       21.76     16.06 o 
  10   1  21        5.89        6.43     20.61 o 
   0   2  21       55.53       67.33     15.89 o 
   1   2  21       20.93       18.74      6.25 o 
   2   2  21      342.70      361.54     14.71 o 
   3   2  21      191.05      234.88     12.34 o 
   4   2  21        3.06        4.52      6.65 o 
   5   2  21       90.25       52.68     10.13 o 
   6   2  21       37.24       22.72     12.52 o 
   7   2  21       39.22       24.96     16.53 o 
   8   2  21       10.77        7.07     13.47 o 
   9   2  21        3.43       25.59     20.14 o 
   1   3  21       22.32       28.58      6.74 o 
   2   3  21      317.90      338.71     13.65 o 
   3   3  21      431.67      425.59     17.70 o 
   4   3  21      305.96      289.05     16.97 o 
   5   3  21       10.49        0.97     10.69 o 
   6   3  21        0.06        0.00     16.20 o 
   7   3  21        0.37        0.00     14.23 o 
   8   3  21        4.74        0.00     13.50 o 
   9   3  21       25.82       20.54     16.61 o 
   0   4  21       45.99       60.78     23.47 o 
   1   4  21       58.48       48.87      8.64 o 
   2   4  21        1.72        0.23      7.16 o 
   3   4  21      107.08      115.73     13.58 o 
   4   4  21       26.36       22.22      8.56 o 
   5   4  21        1.41       11.01     19.87 o 
   6   4  21        9.98        1.35     14.69 o 
   7   4  21        0.25        3.47     16.48 o 
   8   4  21       39.61       36.36     16.73 o 
   1   5  21       12.13        8.35      7.30 o 
   2   5  21        0.07        9.73      8.13 o 
   3   5  21      131.19      125.80     14.79 o 
   4   5  21       25.24       31.96      9.71 o 
   5   5  21       21.89       36.54     20.90 o 
   6   5  21       17.35        3.57     23.47 o 
   7   5  21       30.16       27.02     27.14 o 
   0   6  21        1.79       13.60     41.62 o 
   1   6  21       59.46       51.51     11.86 o 
   2   6  21        7.03        4.36     10.02 o 
   3   6  21        0.57        0.00     10.33 o 
   4   6  21       19.80       33.00     15.27 o 
   5   6  21       27.56       40.30     17.83 o 
   6   6  21        7.62        0.00     21.81 o 
   1   7  21        3.40       12.31     11.65 o 
   2   7  21       41.55       48.64     17.68 o 
   3   7  21        1.61        0.00     12.80 o 
   0   0  22     4851.69     4877.33    222.64 o 
   1   0  22      918.20      913.80     36.71 o 
   2   0  22      291.92      316.47     30.93 o 
   3   0  22      307.66      341.86     20.83 o 
   4   0  22      354.06      389.79     21.04 o 
   5   0  22       38.00       38.37     21.44 o 
   6   0  22       16.80       36.14     37.33 o 
   7   0  22        0.35       25.51     20.69 o 
   8   0  22       37.49       29.57     20.13 o 
   9   0  22       14.49       40.57     30.16 o 
   1   1  22       23.94       33.63      9.43 o 
   2   1  22        6.42        3.20      7.21 o 
   3   1  22      491.34      501.06     19.80 o 
   4   1  22      180.95      182.14     17.68 o 
   5   1  22        0.68        1.20      8.10 o 
   6   1  22        1.86        4.53      8.76 o 
   7   1  22        7.44        4.99     12.35 o 
   8   1  22       13.38       13.63     21.91 o 
   9   1  22        0.69        0.00     18.93 o 
   0   2  22      256.73      258.11     14.86 o 
   1   2  22      345.83      349.19     11.98 o 
   2   2  22       98.05       88.74      9.15 o 
   3   2  22       11.48        5.98      7.06 o 
   4   2  22       63.66       67.25     10.22 o 
   5   2  22        0.78        0.00      9.07 o 
   6   2  22      172.70      182.92     16.15 o 
   7   2  22       57.42       43.54     35.11 o 
   8   2  22      126.43      115.75     33.15 o 
   9   2  22       20.65        0.00     20.36 o 
   1   3  22      177.52      197.60     14.62 o 
   2   3  22       18.29       33.35      8.32 o 
   3   3  22       50.87       31.86      8.26 o 
   4   3  22      177.30      169.55     17.68 o 
   5   3  22      116.39      141.75     22.55 o 
   6   3  22        0.26        0.99     14.87 o 
   7   3  22       16.26       35.57     17.67 o 
   8   3  22       19.69       64.06     20.18 o 
   0   4  22       55.53       33.63     14.15 o 
   1   4  22      298.43      299.27     17.25 o 
   2   4  22      535.11      489.34     20.11 o 
   3   4  22       55.10       39.59     13.33 o 
   4   4  22        0.00        6.27      9.06 o 
   5   4  22      145.64      146.81     22.61 o 
   6   4  22       25.54        2.45     16.35 o 
   7   4  22        0.02        0.00     16.24 o 
   8   4  22        0.74       35.20     29.48 o 
   1   5  22       17.47       27.80      8.27 o 
   2   5  22       13.02        9.90      8.59 o 
   3   5  22       11.03       11.43     10.94 o 
   4   5  22        9.75       16.50     12.25 o 
   5   5  22        6.99        0.00     15.01 o 
   6   5  22       49.49       50.82     27.45 o 
   7   5  22        4.13        0.00     24.75 o 
   0   6  22        5.03        2.03     14.27 o 
   1   6  22       18.88       12.78     10.96 o 
   2   6  22        0.67        2.49     11.46 o 
   3   6  22        7.27       13.64     11.53 o 
   4   6  22        0.45        5.08     16.07 o 
   5   6  22        1.40        0.00     15.69 o 
   1   7  22        3.01        1.42     11.46 o 
   2   7  22        1.26        9.33     13.48 o 
   1   1  23       43.64       45.57      7.86 o 
   2   1  23     1142.26     1114.63     31.32 o 
   3   1  23        0.05        0.00      7.70 o 
   4   1  23      477.79      489.02     20.41 o 
   5   1  23       26.33       32.98     11.46 o 
   6   1  23      391.31      395.60     25.06 o 
   7   1  23        0.31        0.00     11.77 o 
   8   1  23       42.87       31.14     17.36 o 
   9   1  23        6.83       26.67     31.08 o 
   0   2  23      319.22      305.13     20.38 o 
   1   2  23       61.04       71.34      7.88 o 
   2   2  23      306.11      293.78     14.20 o 
   3   2  23       61.52       59.08      8.74 o 
   4   2  23       17.44        8.84      8.92 o 
   5   2  23        3.33        0.00     10.74 o 
   6   2  23       57.61       78.34     15.40 o 
   7   2  23       20.61       15.31     14.70 o 
   8   2  23       57.34       34.55     32.42 o 
   1   3  23       37.21       35.65      9.45 o 
   2   3  23        2.22        0.00      6.75 o 
   3   3  23      170.44      182.77     12.82 o 
   4   3  23      261.74      252.16     20.61 o 
   5   3  23      100.57      123.16     16.60 o 
   6   3  23       10.44        5.31     13.10 o 
   7   3  23        3.17        0.00     16.19 o 
   8   3  23        0.13       50.88     31.08 o 
   0   4  23        0.53        0.00     16.14 o 
   1   4  23       66.01       77.96     10.36 o 
   2   4  23       10.52       21.06      8.25 o 
   3   4  23       10.17       11.63      8.32 o 
   4   4  23       15.80       44.86     11.14 o 
   5   4  23       29.36       25.08     14.08 o 
   6   4  23       18.16       28.64     13.79 o 
   7   4  23       25.48       25.47     19.43 o 
   1   5  23       18.28       24.70      8.32 o 
   2   5  23        9.47       11.21     10.28 o 
   3   5  23        0.68       21.89     10.69 o 
   4   5  23       95.69       99.66     20.09 o 
   5   5  23       31.90       45.87     29.10 o 
   6   5  23       68.99       63.70     27.62 o 
   0   6  23      208.68      202.22     25.21 o 
   1   6  23       20.30        3.94     10.75 o 
   2   6  23        2.68        4.85     11.01 o 
   3   6  23       31.30       25.99     12.45 o 
   4   6  23       11.53       15.43     16.94 o 
   0   0  24      992.30      929.51     65.58 o 
   1   0  24       87.23       75.20     18.36 o 
   2   0  24      215.49      199.53     15.92 o 
   3   0  24       72.79       77.25     12.49 o 
   4   0  24        0.30        0.00      8.83 o 
   5   0  24       42.74       34.30     18.74 o 
   6   0  24       50.41       46.96     22.63 o 
   7   0  24       16.42       23.84     19.01 o 
   8   0  24       43.15       48.86     22.41 o 
   1   1  24      219.43      212.26     13.95 o 
   2   1  24       35.69       45.89      9.50 o 
   3   1  24      242.77      221.64     14.45 o 
   4   1  24       37.86       23.10      9.54 o 
   5   1  24       26.25       26.12      9.76 o 
   6   1  24       16.94       25.43     13.17 o 
   7   1  24        1.10        2.19     15.06 o 
   8   1  24        6.63       18.34     20.98 o 
   0   2  24      823.31      841.87     37.31 o 
   1   2  24        2.51        3.73      6.88 o 
   2   2  24      253.25      272.85     13.97 o 
   3   2  24        0.12        7.75      8.68 o 
   4   2  24        0.03        7.10      9.74 o 
   5   2  24        6.71        8.67     11.41 o 
   6   2  24        7.92       15.65     13.74 o 
   7   2  24       32.27       37.37     32.37 o 
   8   2  24        0.13        0.00     18.73 o 
   1   3  24        5.70        0.00      7.61 o 
   2   3  24        4.46        8.80      8.00 o 
   3   3  24      187.04      182.43     19.09 o 
   4   3  24      118.34      119.70     16.37 o 
   5   3  24      142.00      139.24     18.15 o 
   6   3  24        2.02        0.00     12.88 o 
   7   3  24       42.64       51.15     16.56 o 
   0   4  24        2.91       17.20     13.16 o 
   1   4  24       36.27       33.40      8.86 o 
   2   4  24      119.69      118.63     13.89 o 
   3   4  24       75.38       93.88     13.27 o 
   4   4  24      101.89       91.66     16.15 o 
   5   4  24       23.71       42.78     15.17 o 
   6   4  24       18.14       11.04     15.04 o 
   7   4  24        4.01       12.66     19.56 o 
   1   5  24        2.31        0.00      9.73 o 
   2   5  24        0.01        0.00     14.83 o 
   3   5  24       81.68       95.40     21.61 o 
   4   5  24        0.27        0.36     32.85 o 
   5   5  24       27.56       41.95     19.81 o 
   0   6  24      107.66       88.48     43.14 o 
   1   6  24       18.66       20.52     12.23 o 
   2   6  24       35.24       37.32     13.07 o 
   3   6  24        0.64        0.56     20.34 o 
   1   1  25        2.33        7.84      8.40 o 
   2   1  25        4.89       12.41      8.38 o 
   3   1  25        2.67        0.00      9.34 o 
   4   1  25       21.17        8.53      8.91 o 
   5   1  25       67.01       56.94     16.33 o 
   6   1  25        6.63        1.14     14.72 o 
   7   1  25       21.28       53.83     17.15 o 
   8   1  25        3.40        0.00     19.49 o 
   0   2  25       93.98       91.56     14.68 o 
   1   2  25       16.31       15.10      7.40 o 
   2   2  25       64.57       83.98     12.40 o 
   3   2  25        4.04       14.59     10.64 o 
   4   2  25       21.09        4.38     11.39 o 
   5   2  25        1.57        0.00     11.59 o 
   6   2  25        2.07        0.49     16.93 o 
   7   2  25        0.43       25.16     19.69 o 
   1   3  25       21.42       16.93      9.00 o 
   2   3  25       44.57       23.35      8.75 o 
   3   3  25       14.84       35.00     12.68 o 
   4   3  25      119.93       72.38     15.60 o 
   5   3  25        1.39        0.00     12.75 o 
   6   3  25        3.91       12.09     14.39 o 
   7   3  25        0.89        0.00     18.30 o 
   0   4  25        5.14       15.41     11.39 o 
   1   4  25       41.38       30.66     10.08 o 
   2   4  25        0.12       15.27      8.73 o 
   3   4  25       31.24       46.95     24.74 o 
   4   4  25       26.43       49.09     15.47 o 
   5   4  25       26.42       30.03     15.74 o 
   6   4  25       28.38       46.56     20.72 o 
   1   5  25       25.88       16.84     11.56 o 
   2   5  25        1.14        0.57     12.63 o 
   3   5  25        1.55        3.61     16.90 o 
   4   5  25      114.76       84.72     22.82 o 
   0   6  25        9.23       26.90     17.51 o 
   1   6  25        2.18        0.33     11.64 o 
   0   0  26       52.70       14.65     22.90 o 
   1   0  26       32.73       16.30     16.20 o 
   2   0  26       32.71       35.28     12.43 o 
   3   0  26       25.59       23.24     17.06 o 
   4   0  26       65.41       94.38     21.58 o 
   5   0  26        0.20        7.92     18.40 o 
   6   0  26        0.01        4.83     18.76 o 
   7   0  26       15.29        0.00     20.05 o 
   1   1  26       28.53       19.63      9.42 o 
   2   1  26        0.00        0.49      7.89 o 
   3   1  26       51.52       72.57     11.21 o 
   4   1  26        2.42        0.00      9.26 o 
   5   1  26       16.51        2.66     12.77 o 
   6   1  26        5.84        0.00     14.24 o 
   7   1  26       10.19       11.86     36.99 o 
   0   2  26       65.73       57.97     19.20 o 
   1   2  26        5.98       19.84      8.55 o 
   2   2  26        2.42        2.79     10.84 o 
   3   2  26      177.96      212.29     19.47 o 
   4   2  26        1.28        0.34     11.78 o 
   5   2  26        7.34       18.12     13.20 o 
   6   2  26        1.34        2.41     23.98 o 
   7   2  26        2.39       59.53     39.40 o 
   1   3  26        1.54        0.93      8.87 o 
   2   3  26       48.16       43.87     13.74 o 
   3   3  26       29.06       29.31     13.87 o 
   4   3  26       86.63      127.57     21.28 o 
   5   3  26       32.49       56.42     16.94 o 
   6   3  26       17.01       16.09     14.44 o 
   0   4  26        1.18        5.97     10.92 o 
   1   4  26        1.26       10.74      8.60 o 
   2   4  26       42.76       20.62     13.56 o 
   3   4  26       13.66        7.10     13.82 o 
   4   4  26       14.67        6.80     14.46 o 
   5   4  26        0.20        0.00     18.49 o 
   1   5  26        0.10       17.42     11.97 o 
   2   5  26        2.73        1.56     17.81 o 
   3   5  26       27.65       41.70     19.46 o 
   1   1  27        9.65        9.67      9.15 o 
   2   1  27        2.18        0.00      9.17 o 
   3   1  27       77.21       70.13     11.84 o 
   4   1  27        0.07       12.40     12.82 o 
   5   1  27       36.33        6.64     14.97 o 
   6   1  27        0.37        0.00     18.67 o 
   7   1  27       24.81        9.80     21.70 o 
   0   2  27        2.97       10.72     13.06 o 
   1   2  27       47.54       76.26     11.57 o 
   2   2  27        4.97        6.56     11.13 o 
   3   2  27        1.71        7.02     17.50 o 
   4   2  27        3.06       13.03     13.06 o 
   5   2  27        4.23        7.08     19.30 o 
   6   2  27       12.33       20.21     20.58 o 
   1   3  27        0.00        0.00      8.89 o 
   2   3  27       11.47        6.58      9.79 o 
   3   3  27        3.05        6.17     17.88 o 
   4   3  27       16.90       18.11     14.13 o 
   5   3  27        4.28       10.27     14.38 o 
   0   4  27        1.54       13.46     17.52 o 
   1   4  27        9.70        1.00     12.84 o 
   2   4  27        1.16        0.00     17.02 o 
   3   4  27        0.54        3.29     19.18 o 
   4   4  27        8.38       15.19     19.25 o 
   1   5  27        0.13        0.00     11.56 o 
   2   5  27        7.97        0.00     17.72 o 
   0   0  28      146.53      100.10     31.80 o 
   1   0  28      145.81      147.10     24.16 o 
   2   0  28        0.29        0.00     17.76 o 
   3   0  28        2.57        0.00     17.46 o 
   4   0  28        1.55        8.15     19.23 o 
   5   0  28       15.52        0.00     20.15 o 
   6   0  28        1.66        3.75     21.53 o 
   1   1  28       39.23       52.41     11.29 o 
   2   1  28        0.83       11.51      9.32 o 
   3   1  28       14.35       21.09     13.76 o 
   4   1  28        0.35        0.00     15.16 o 
   5   1  28        0.00        6.67     21.06 o 
   6   1  28        3.25        3.35     20.31 o 
   0   2  28        0.02        5.81     12.38 o 
   1   2  28        4.28        2.16     11.51 o 
   2   2  28        3.60        0.00     14.22 o 
   3   2  28       38.11       23.99     13.15 o 
   4   2  28        0.08       20.71     20.20 o 
   5   2  28        3.83        0.00     18.07 o 
   1   3  28        1.09        0.00      9.62 o 
   2   3  28       49.74       64.08     15.37 o 
   3   3  28        3.39        0.00     12.85 o 
   4   3  28       45.11       46.58     16.10 o 
   5   3  28        1.42       26.76     20.62 o 
   0   4  28        0.48        9.08     22.64 o 
   1   4  28        3.23       19.99     19.06 o 
   2   4  28        7.69        0.00     18.40 o 
   3   4  28        2.04        2.98     27.37 o 
   1   1  29        0.00        0.00     12.03 o 
   2   1  29        2.48        3.96     15.77 o 
   3   1  29       27.22       40.76     20.13 o 
   4   1  29        1.04        0.00     20.23 o 
   5   1  29        1.13       10.57     25.66 o 
   0   2  29       39.33       27.52     15.19 o 
   1   2  29       28.49       47.71     14.48 o 
   2   2  29        0.00        0.00     17.88 o 
   3   2  29        8.81        0.00     20.74 o 
   4   2  29        0.33        2.40     19.41 o 
   1   3  29        3.74        4.12     12.96 o 
   2   3  29       19.99       12.09     13.67 o 
   3   3  29        9.82        9.77     14.07 o 
   0   4  29        6.83       18.43     18.69 o 
   1   4  29       13.50       14.16     19.60 o 
   0   0  30       17.59       44.96     31.64 o 
   1   0  30        4.56       23.87     21.17 o 
   2   0  30        1.12        0.00     19.21 o 
   3   0  30        0.48        0.00     24.70 o 
   4   0  30       31.85       23.45     21.81 o 
   1   1  30        0.22       36.89     20.92 o 
   2   1  30        4.12        0.00     18.12 o 
   3   1  30       18.19       15.72     44.55 o 
   4   1  30        0.30        7.90     21.08 o 
   0   2  30        1.68        0.00     19.52 o 
   1   2  30        8.42       20.58     13.43 o 
   2   2  30       21.43       22.53     13.92 o 
   3   2  30       38.42       47.73     26.27 o 
   1   3  30        0.71        0.00     19.59 o 
   2   3  30       14.64       21.33     21.96 o 
   1   1  31        1.14       24.90     21.85 o 
   2   1  31        3.65       37.67     22.62 o 
   0   2  31        4.20        0.00     28.43 o 
   1   2  31        0.03       26.59     16.46 o 
                                                 
